# Supplementary material for: Evidence for Horizontal Transmission and Recirculation of Shiga Toxin-Producing Escherichia coli in the Beef Production Chain in South Africa Using Whole Genome Sequencing
Source: Pathogens. 2024 Aug 29;13(9):732. doi: 10.3390/pathogens13090732 (PMC11434950; doi:10.3390/pathogens13090732)
Supplement: Supplementary file 1 [file pathogens-13-00732-s001.zip]

Archive with 1 entries (1 files):
- pathogens-3116032-supplementary.xlsx
