# Supplementary material for: Evidence for Horizontal Transmission and Recirculation of Shiga Toxin-Producing Escherichia coli in the Beef Production Chain in South Africa Using Whole Genome Sequencing
Source: Pathogens. 2024 Aug 29;13(9):732. doi: 10.3390/pathogens13090732 (PMC11434950; doi:10.3390/pathogens13090732)
Supplement: Supplementary file 1 [file pathogens-13-00732-s001.zip › pathogens-3116032-supplementary.xlsx]

## Sheet: Isolate information
Supplementary Table SI. Information on 85 isolates used in this study from the beef production chain in Gauteng, South Africa
File	Sample_type*	lab_id	source	season	date	location	Biosamples	NCBI ASCESSION number and corresponding URL	Sequence Read Achive (SRA)
HSM5-2	Biltong	HSM5(2)	retail	Winter	07\07\2016	Gauteng north	SAMN18148119	https://www.ncbi.nlm.nih.gov/sra/?term=SRR13900939	SRR13900939
SSL5-1	Biltong	SSL5(1)	retail	Summer	11\04\2016	Gauteng north	SAMN18148120	https://www.ncbi.nlm.nih.gov/sra/?term=SRR13900938	SRR13900938
CNL2-2	Boerewors	CNL2(2)	retail	Autum	18\04\2016	Gauteng north	SAMN18148121	https://www.ncbi.nlm.nih.gov/sra/?term=SRR13900927	SRR13900927
KEL2-3	Boerewors	KEL2(3)	retail	Autum	13\04\2016	Gauteng north	SAMN18148122	https://www.ncbi.nlm.nih.gov/sra/?term=SRR13900916	SRR13900916
PWNL2-4	Boerewors	PWNL2(4)	retail	Autum	28\04\2016	Gauteng north	SAMN18148123	https://www.ncbi.nlm.nih.gov/sra/?term=SRR13900905	SRR13900905
PWNL2-b	Boerewors	PWNL2(b)	retail	Autum	28\04\2016	Gauteng north	SAMN18148124	https://www.ncbi.nlm.nih.gov/sra/?term=SRR13900894	SRR13900894
WNM2-1	Boerewors	WNM2(1)	retail	Autum	25\04\2016	Gauteng north	SAMN18148125	https://www.ncbi.nlm.nih.gov/sra/?term=SRR13900883	SRR13900883
WSM2-a	Boerewors	WSM2(a )	retail	Winter	07\07\2016	Gauteng north	SAMN18148126	https://www.ncbi.nlm.nih.gov/sra/?term=SRR13900872	SRR13900872
WSM2-c	Boerewors	WSM2(c )	retail	Winter	07\07\2016	Gauteng north	SAMN18148127	https://www.ncbi.nlm.nih.gov/sra/?term=SRR13900861	SRR13900861
WWL2-2	Boerewors	WWL2(2)	retail	Summer	11\04\2016	Gauteng north	SAMN18148128	https://www.ncbi.nlm.nih.gov/sra/?term=SRR13900855	SRR13900855
WWL2-3	Boerewors	WWL2(3)	retail	Summer	11\04\2016	Gauteng north	SAMN18148129	https://www.ncbi.nlm.nih.gov/sra/?term=SRR13900937	SRR13900937
WZNL2-1	Boerewors	WZNL2(1)	retail	Autum	28\04\2016	Gauteng north	SAMN18148130	https://www.ncbi.nlm.nih.gov/sra/?term=SRR13900936	SRR13900936
PSL1-3	Brisket	PSL1(3)	retail	Autum	11\04\2016	Gauteng north	SAMN18148131	https://www.ncbi.nlm.nih.gov/sra/?term=SRR13900935	SRR13900935
PSL1-4	Brisket	PSL1(4)	retail	Autum	11\04\2016	Gauteng north	SAMN18148132	https://www.ncbi.nlm.nih.gov/sra/?term=SRR13900934	SRR13900934
PaQ7-1	24hr chilled CS	PaQ7(1)	abattoir	Summer	11\11\2015	Gauteng north	SAMN18148133	https://www.ncbi.nlm.nih.gov/sra/?term=SRR13900933	SRR13900933
FA-77-5	post-evisc CS	FA 77 (5)	abattoir	Summer	09\02\2017	Gauteng north	SAMN18148134	https://www.ncbi.nlm.nih.gov/sra/?term=SRR13900932	SRR13900932
FA2-10C-4	Faeces	FA2 10C (4)	farm-env	Summer	21\11\2016	Gauteng north	SAMN18148135	https://www.ncbi.nlm.nih.gov/sra/?term=SRR13900931	SRR13900931
FA3-9B-1	Faeces	FA3 9B (1)	farm-env	Summer	13\12\2016	Gauteng north	SAMN18148136	https://www.ncbi.nlm.nih.gov/sra/?term=SRR13900930	SRR13900930
FA3-9B-3	Faeces	FA3 9B (3)	farm-env	Summer	13\12\2016	Gauteng north	SAMN18148137	https://www.ncbi.nlm.nih.gov/sra/?term=SRR13900929	SRR13900929
CX-101-1	Faeces	CX 102(1)	farm	Summer	22\09\2016	Gauteng north	SAMN18148138	https://www.ncbi.nlm.nih.gov/sra/?term=SRR13900928	SRR13900928
CX-102-1	Faeces	CX 102(1)	farm	Summer	22\09\2016	Gauteng north	SAMN18148139	https://www.ncbi.nlm.nih.gov/sra/?term=SRR13900926	SRR13900926
CX-102-2	Faeces	CX 102(2)	farm	Summer	22\09\2016	Gauteng north	SAMN18148140	https://www.ncbi.nlm.nih.gov/sra/?term=SRR13900925	SRR13900925
CX-103-2	Faeces	CX 103(2)	farm	Summer	22\09\2016	Gauteng north	SAMN18148141	https://www.ncbi.nlm.nih.gov/sra/?term=SRR13900924	SRR13900924
CX-103-4	Faeces	CX 103(4)	farm	Summer	22\09\2016	Gauteng north	SAMN18148142	https://www.ncbi.nlm.nih.gov/sra/?term=SRR13900923	SRR13900923
CX-104-3	Faeces	CX 104(3)	farm	Summer	22\09\2016	Gauteng north	SAMN18148143	https://www.ncbi.nlm.nih.gov/sra/?term=SRR13900922	SRR13900922
CX-12-2	Faeces	CX 12(2)	farm	Summer	17\09\2016	Gauteng north	SAMN18148144	https://www.ncbi.nlm.nih.gov/sra/?term=SRR13900921	SRR13900921
CX-14-1	Faeces	CX 14(1)	farm	Summer	17\09\2016	Gauteng north	SAMN18148145	https://www.ncbi.nlm.nih.gov/sra/?term=SRR13900920	SRR13900920
CX-20-1	Faeces	CX 20(1)	farm	Summer	17\09\2016	Gauteng north	SAMN18148146	https://www.ncbi.nlm.nih.gov/sra/?term=SRR13900919	SRR13900919
CX-33-2	Faeces	CX 33(2)	farm	Summer	17\09\2016	Gauteng north	SAMN18148147	https://www.ncbi.nlm.nih.gov/sra/?term=SRR13900918	SRR13900918
CX-57-1	Faeces	CX 57(1)	farm	Summer	22\09\2016	Gauteng north	SAMN18148148	https://www.ncbi.nlm.nih.gov/sra/?term=SRR13900917	SRR13900917
CX-8-4	Faeces	CX 8(4)	farm	Summer	17\09\2016	Gauteng north	SAMN18148149	https://www.ncbi.nlm.nih.gov/sra/?term=SRR13900915	SRR13900915
FAF-33-1	Faeces	FAF 33(1)	farm-abattoir	Summer	07\02\2017	Gauteng north	SAMN18148150	https://www.ncbi.nlm.nih.gov/sra/?term=SRR13900914	SRR13900914
FAF-51-1	Faeces	FAF 51(1)	farm-abattoir	Summer	03\02\2017	Gauteng north	SAMN18148151	https://www.ncbi.nlm.nih.gov/sra/?term=SRR13900913	SRR13900913
FAF-68-1	Faeces	FAF 68(1)	farm-abattoir	Summer	03\02\2017	Gauteng north	SAMN18148152	https://www.ncbi.nlm.nih.gov/sra/?term=SRR13900912	SRR13900912
FAF-68-a	Faeces	FAF 68(a)	farm-abattoir	Summer	03\02\2017	Gauteng north	SAMN18148153	https://www.ncbi.nlm.nih.gov/sra/?term=SRR13900911	SRR13900911
FAF-77-2	Faeces	FAF 77(2)	farm-abattoir	Summer	03\02\2017	Gauteng north	SAMN18148154	https://www.ncbi.nlm.nih.gov/sra/?term=SRR13900910	SRR13900910
FAF-8-8	Faeces	FAF 8(8)	farm-abattoir	Summer	01\02\2017	Gauteng north	SAMN18148155	https://www.ncbi.nlm.nih.gov/sra/?term=SRR13900909	SRR13900909
FAF-85-1	Faeces	FAF 85(1)	farm-abattoir	Summer	09\02\2017	Gauteng north	SAMN18148156	https://www.ncbi.nlm.nih.gov/sra/?term=SRR13900908	SRR13900908
GdH35-1	Faeces	GdH35(1)	abattoir	Winter	28\06\2016	Gauteng east	SAMN18148157	https://www.ncbi.nlm.nih.gov/sra/?term=SRR13900907	SRR13900907
GdH35-2	Faeces	GdH35(2)	abattoir	Winter	28\06\2016	Gauteng east	SAMN18148158	https://www.ncbi.nlm.nih.gov/sra/?term=SRR13900906	SRR13900906
LS-102c	Faeces	LS 102c	farm	Summer	24\10\2016	Gauteng north	SAMN18148159	https://www.ncbi.nlm.nih.gov/sra/?term=SRR13900904	SRR13900904
LS-56-1	Faeces	LS 56(1)	farm	Summer	24\10\2016	Gauteng north	SAMN18148160	https://www.ncbi.nlm.nih.gov/sra/?term=SRR13900903	SRR13900903
LS-89a	Faeces	LS 89a	farm	Summer	24\10\2016	Gauteng north	SAMN18148161	https://www.ncbi.nlm.nih.gov/sra/?term=SRR13900902	SRR13900902
LS-92a	Faeces	LS 92a	farm	Summer	24\10\2016	Gauteng north	SAMN18148162	https://www.ncbi.nlm.nih.gov/sra/?term=SRR13900901	SRR13900901
LS-98b	Faeces	LS 98b	farm	Summer	24\10\2016	Gauteng north	SAMN18148163	https://www.ncbi.nlm.nih.gov/sra/?term=SRR13900900	SRR13900900
LS2-102-3b	Faeces	LS2 102-3b	farm	Summer	21\11\2016	Gauteng north	SAMN18148164	https://www.ncbi.nlm.nih.gov/sra/?term=SRR13900899	SRR13900899
LS2-56b	Faeces	LS2 56b	farm	Summer	21\11\2016	Gauteng north	SAMN18148165	https://www.ncbi.nlm.nih.gov/sra/?term=SRR13900898	SRR13900898
LS2-66-2	Faeces	LS2 66(2)	farm	Summer	21\11\2016	Gauteng north	SAMN18148166	https://www.ncbi.nlm.nih.gov/sra/?term=SRR13900897	SRR13900897
LS2-77e	Faeces	LS2 77e	farm	Summer	21\11\2016	Gauteng north	SAMN18148167	https://www.ncbi.nlm.nih.gov/sra/?term=SRR13900896	SRR13900896
LS2-90a	Faeces	LS2 90a	farm	Summer	21\11\2016	Gauteng north	SAMN18148168	https://www.ncbi.nlm.nih.gov/sra/?term=SRR13900895	SRR13900895
LS2-90b	Faeces	LS2 90b	farm	Summer	21\11\2016	Gauteng north	SAMN18148169	https://www.ncbi.nlm.nih.gov/sra/?term=SRR13900893	SRR13900893
LS2-90e	Faeces	LS2 90e	farm	Summer	21\11\2016	Gauteng north	SAMN18148170	https://www.ncbi.nlm.nih.gov/sra/?term=SRR13900892	SRR13900892
LS2-93-1	Faeces	LS2 93(1)	farm	Summer	21\11\2016	Gauteng north	SAMN18148171	https://www.ncbi.nlm.nih.gov/sra/?term=SRR13900891	SRR13900891
LS2-93-3	Faeces	LS2 93(3)	farm	Summer	21\11\2016	Gauteng north	SAMN18148172	https://www.ncbi.nlm.nih.gov/sra/?term=SRR13900890	SRR13900890
LS2-93c	Faeces	LS2 93c	farm	Summer	21\11\2016	Gauteng north	SAMN18148173	https://www.ncbi.nlm.nih.gov/sra/?term=SRR13900889	SRR13900889
CSL3-2	Mince	CSL3(2)	retail	Autum	11\04\2016	Gauteng north	SAMN18148174	https://www.ncbi.nlm.nih.gov/sra/?term=SRR13900888	SRR13900888
MNM3-1	Mince	MNM3(1)	retail	Autum	28\04\2016	Gauteng north	SAMN18148175	https://www.ncbi.nlm.nih.gov/sra/?term=SRR13900887	SRR13900887
MNM3-2	Mince	MNM3(2)	retail	Autum	28\04\2016	Gauteng north	SAMN18148176	https://www.ncbi.nlm.nih.gov/sra/?term=SRR13900886	SRR13900886
MNM3-3	Mince	MNM3(3)	retail	Autum	28\04\2016	Gauteng north	SAMN18148177	https://www.ncbi.nlm.nih.gov/sra/?term=SRR13900885	SRR13900885
PWNL3-2	Mince	PWNL3(2)	retail	Autum	28\04\2016	Gauteng north	SAMN18148178	https://www.ncbi.nlm.nih.gov/sra/?term=SRR13900884	SRR13900884
PWNL3-6	Mince	PWNL3(6)	retail	Autum	28\04\2016	Gauteng north	SAMN18148179	https://www.ncbi.nlm.nih.gov/sra/?term=SRR13900882	SRR13900882
WEL3-1	Mince	WEL3(1)	retail	Autum	13\04\2016	Gauteng north	SAMN18148180	https://www.ncbi.nlm.nih.gov/sra/?term=SRR13900881	SRR13900881
PaJ2-3	perineal HS	PaJ2(3)	abattoir	Summer	11\11\2015	Gauteng north	SAMN18148181	https://www.ncbi.nlm.nih.gov/sra/?term=SRR13900880	SRR13900880
PaJ36-b	perineum HS	PaJ36(b)	abattoir	Winter	15\06\2016	Gauteng north	SAMN18148182	https://www.ncbi.nlm.nih.gov/sra/?term=SRR13900879	SRR13900879
PcJ28-a	perineum HS	PcJ28(a)	abattoir	Winter	09\06\2016	Gauteng north	SAMN18148183	https://www.ncbi.nlm.nih.gov/sra/?term=SRR13900878	SRR13900878
PdJ2-4	perineal HS	PdJ2(4)	abattoir	Summer	03\12\2015	Gauteng north	SAMN18148184	https://www.ncbi.nlm.nih.gov/sra/?term=SRR13900877	SRR13900877
RcJ12-1	perineal HS	RcJ12(1)	abattoir	Summer	25\11\2015	Gauteng west	SAMN18148185	https://www.ncbi.nlm.nih.gov/sra/?term=SRR13900876	SRR13900876
PaM5-1	post-evisc CS	PaM5(1)	abattoir	Summer	11\11\2015	Gauteng north	SAMN18148186	https://www.ncbi.nlm.nih.gov/sra/?term=SRR13900875	SRR13900875
PdM31-1	post-evisc CS	PdM31(1)	abattoir	Winter	21\07\2016	Gauteng north	SAMN18148187	https://www.ncbi.nlm.nih.gov/sra/?term=SRR13900874	SRR13900874
PeM23-1	post-evisc CS	PeM23(1)	abattoir	Summer	02\02\2016	Gauteng north	SAMN18148188	https://www.ncbi.nlm.nih.gov/sra/?term=SRR13900873	SRR13900873
RaM23-1	post-evisc CS	RaM23(1)	abattoir	Summer	23\02\2016	Gauteng west	SAMN18148189	https://www.ncbi.nlm.nih.gov/sra/?term=SRR13900871	SRR13900871
RaM39-1	post-evisc CS	RaM39(1)	abattoir	Winter	20\07\2016	Gauteng west	SAMN18148190	https://www.ncbi.nlm.nih.gov/sra/?term=SRR13900870	SRR13900870
RbM15-4	post-evisc CS	RbM15(4)	abattoir	Summer	26\11\2016	Gauteng west	SAMN18148191	https://www.ncbi.nlm.nih.gov/sra/?term=SRR13900869	SRR13900869
RcM39-a	post-evisc CS	RcM39(a)	abattoir	Winter	14\07\2017	Gauteng west	SAMN18148192	https://www.ncbi.nlm.nih.gov/sra/?term=SRR13900868	SRR13900868
RcM5-1	post-evisc CS	RcM5(1)	abattoir	Summer	25\11\2015	Gauteng west	SAMN18148193	https://www.ncbi.nlm.nih.gov/sra/?term=SRR13900867	SRR13900867
RcM5-2	post-evisc CS	RcM5(2)	abattoir	Summer	25\11\2015	Gauteng west	SAMN18148194	https://www.ncbi.nlm.nih.gov/sra/?term=SRR13900866	SRR13900866
GdN6-4	post-wash CS	GdN6(4)	abattoir	Summer	07\12\2015	Gauteng east	SAMN18148195	https://www.ncbi.nlm.nih.gov/sra/?term=SRR13900865	SRR13900865
RaN16-1	post-evisc CS	RaN16(1)	abattoir	Summer	23\02\2016	Gauteng west	SAMN18148196	https://www.ncbi.nlm.nih.gov/sra/?term=SRR13900864	SRR13900864
RcN6-1	post-wash CS	RcN6(1)	abattoir	Summer	25\11\2015	Gauteng west	SAMN18148197	https://www.ncbi.nlm.nih.gov/sra/?term=SRR13900863	SRR13900863
PbK3-b	pre-evisc CS	PbK3(b)	abattoir	Summer	11\12\2015	Gauteng north	SAMN18148198	https://www.ncbi.nlm.nih.gov/sra/?term=SRR13900862	SRR13900862
PdK13-2	pre-evisc CS	PdK13(2)	abattoir	Summer	03\12\2015	Gauteng north	SAMN18148199	https://www.ncbi.nlm.nih.gov/sra/?term=SRR13900860	SRR13900860
PdK21-1	pre-evisc CS	PdK21(1)	abattoir	Summer	03\12\2015	Gauteng north	SAMN18148200	https://www.ncbi.nlm.nih.gov/sra/?term=SRR13900859	SRR13900859
RbK3-1	pre-evisc CS	RbK3(1)	abattoir	Summer	26\11\2016	Gauteng west	SAMN18148201	https://www.ncbi.nlm.nih.gov/sra/?term=SRR13900858	SRR13900858
PaX9-1	SWF	PaX9(1)	abattoir	Summer	11\11\2015	Gauteng north	SAMN18148202	https://www.ncbi.nlm.nih.gov/sra/?term=SRR13900857	SRR13900857
PaX9-3a	SWF	PaX9(3a)	abattoir	Summer	11\11\2015	Gauteng north	SAMN18148203	https://www.ncbi.nlm.nih.gov/sra/?term=SRR13900856	SRR13900856
*Sample type: CS - carcass swab, HS - hide swab, SWF - swab of wall and floor

## Sheet: Virulence factors
Supplementary Table S2. Occurrence of 552 VFDB annotated genes in the 85 STEC genome assemblies.
			Sequence type	ST40	ST515	UNKNOWN	Novel	ST3889	ST2308	ST602	ST795	ST795	ST162	ST162	Novel	ST607	ST201	Novel	ST58	ST515	ST515	ST306	ST399	ST472	ST472	ST1571	ST1141	ST1141	Novel	ST409	ST101	ST162	ST306	ST306	ST730	ST388	ST306	ST659	ST1423	ST20	ST730	ST6353	ST718	UNKNOWN	ST11	ST300	ST4017	ST4017	ST6546
			Serogenotype	H21	H29	Onovel:H4	H19	H2	O150:H8	H21	O76:H7	H7	O8:H19	O8:H19	H51	H12	O8:H19	O9:H8/H30	O88:H21	H29	O88:H21	H2	O15:H12	H12	H12	H9	H4	H4	H12	O8:H38/55	H7	O8:H19	H2	H2	H28	H2	H2	H25	O140:H21	H2	H28	H18	H8	H45	H7	H25	H2	H2	H23
			Total number of VFs	221	130	167	185	137	191	173	229	231	188	184	167	144	193	194	177	141	143	209	124	118	120	109	143	146	184	125	162	185	214	218	219	188	218	196	204	221	188	207	194	132	234	215	218	221	204
Ocurrence in the studied genomes	VFDB Description	VFDB Gene symbol	Manually annotated Function	HSM5-2	SSL5-1	CNL2-2	KEL2-3	PWNL2-4	PWNL2-b	WNM2-1	WSM2-a	WSM2-c	WWL2-2	WWL2-3	WZNL2-1	PSL1-3	PSL1-4	FA-77-5	FA2-10C-4	FA3-9B-1	FA3-9B-3	LS2-93c	CSL3-2_	MNM3-1	MNM3-2	MNM3-3	PWNL3-2	PWNL3-6	WEL3-1	PaX9-1	RbX9-3	PaQ7-1	CX-101-1	CX-102-1	CX-102-2	CX-103-2	CX-103-4	CX-104-3	CX-12-2	CX-14-1	CX-20-1	CX-33-2	CX-57-1	CX-8-4	FAF-33-1	FAF-51-1	FAF-68-1	FAF-68-a	FAF-77-2
2	Heat-labile enterotoxin type II B subunit precursor	AAA24093	Toxin																																1						0
2	Heat-labile enterotoxin type II B subunit precursor	AAA24094	Toxin																																1						1
1	Type VI secretion system baseplate subunit TssE	APECO1_3695	Secretory
1	Type VI secretion system lipoprotein TssJ	APECO1_3696	Secretory
2	Type VI secretion system protein TssA	APECO1_3702	Secretory																										1																		0
1	Type VI secretion system tip protein VgrG	APECO1_3711	Secretory
1	Type VI secretion system ATPase TssH	APECO1_3712	Secretory
1	Hcp family type VI secretion system effector	APECO1_3713	Secretory
1	Type VI secretion system protein TssL, short form	APECO1_3715	Secretory
1	Type VI secretion system baseplate subunit TssK	APECO1_3716	Secretory
3	aidA gene: Potent bacterial adhesin	CAA46156	Adherence																												1
6	secreted autotransporter serine protease (SPATE)	CAC39286	Autotransporter		1		0										1	1		1	0																										0	0
2	Type III secretion system Chaperone for EscF	E2348C_3967	Secretory	1
3	Type VI secretion system contractile sheath small subunit	EC042_4524	Secretory															0		1	0															1			1										0
12	Type VI secretion system baseplate subunit TssK	EC042_4526	Secretory															1		1	1															0			1								1	1	1
2	Type VI secretion system ATPase TssH	EC042_4530	Secretory																																	0													1
6	Type VI secretion system immunity phospholipase A1-binding lipoprotein Tli1-EAEC	EC042_4536	Secretory															1		0																0											1	1	1
1	Type VI secretion system baseplate subunit TssG	EC042_4543	Secretory																																				1
2	ype VI secretion system baseplate subunit TssE	EC042_4545	Secretory				0																													0			1									0	1
3	NERD domain-containing protein/DEAD/DEAH box helicase	EC042_4548	Nutritional/Metabolic factor																			0											0	0	1		0		1		1				0	0			0
18	Hypothetical protein	EC042_4549	Unknown				1										1	1																	1	1			1		1						1	1	1
17	Type VI secretion system ImpA family N-terminal domain-containing protein	EC55989_3315	Secretory				0										0	1		1	1												0	0	0	1	0	0	1		1	0			0		1	1	1
17	NERD domain-containing protein/DEAD/DEAH box helicase	EC55989_3316	Nutritional/Metabolic factor		1		1										1	1		1	1															1											1	1	1
9	Hypothetical protein	EC55989_3318	Unknown															1																		1			1								1	1	1
11	Type VI secretion system baseplate subunit TssE	EC55989_3319	Secretory															1		1	1																										1	1	1
13	Type VI secretion system lipoprotein TssJ	EC55989_3320	Secretory															1		1	1															1			1								1	1	1
13	Type VI secretion system baseplate subunit TssG	EC55989_3321	Secretory															1		1	1															1			1								1	1	1
13	Type VI secretion system baseplate subunit TssF	EC55989_3322	Secretory															1		1	1															1			1								1	1	1
13	Type VI secretion system protein TssA	EC55989_3324	Secretory															1		1	1															1			1								1	1	1
12	Type VI secretion protein VasK	EC55989_3325	Secretory															1		1	1															0			1								1	1	1
13	Hypothetical protein	EC55989_3326	Unknown															1		1	1															1			1								1	1	1
13	PAAR domain-containing protein	EC55989_3327	Secretory															1		1	1															1			1								1	1	1
3	Type VI secretion system immunity phospholipase A1-binding lipoprotein Tli1-EAEC	EC55989_3329	Secretory																		1																		1
13	Type VI secretion system effector phospholipase Tle1-EAEC	EC55989_3330	Secretory															1		1	1															1			1								1	1	1
11	Type VI secretion system tip protein VgrG	EC55989_3331	Secretory															1		1	1															0			0								1	1	1
11	Type VI secretion system ATPase TssH	EC55989_3334	Secretory															1		1	1															0			1								1	1
13	Type VI secretion system effector Hcp	EC55989_3335	Secretory															1		1	1															1			1								1	1	1
12	OmpA family protein	EC55989_3336	Autotransporter															1		1	1															0			1								1	1	1
12	Type VI secretion system protein TssL, short form	EC55989_3337	Secretory															1		1	1																		1								1	1	1
12	Type VI secretion system contractile sheath large subunit	EC55989_3339	Secretory		0													1		1	1															0			1								1	1	1
12	Type VI secretion system contractile sheath small subunit	EC55989_3340	Secretory		1															1	1															1			1								1	1	0
1	Yersiniabactin polyketide synthase HMWP1	EC958_2290	Nutritional/Metabolic factor
1	Temperature-sensitive protein Tsh	EC958_4611	Autotransporter																																							1		0
1	Type III secretion system secreted protein, serine protease	EC958_4614	Autotransporter																																							1		0
2	Type VI secretion system protein TssA	ECABU_c31020	Secretory																																												1	1
1	Hcp family type VI secretion system effector	ECNA114_2858	Secretory																										1
1	Type VI secretion system baseplate subunit TssF	ECO103_0224	Secretory																																					1
6	Type VI secretion system contractile sheath small subunit	ECO103_3357	Secretory																										1											1							1	1
1	Type VI secretion system contractile sheath large subunit	ECO103_3358	Secretory																																					1
3	Type VI secretion system baseplate subunit TssK	ECO103_3359	Secretory																										1											1
2	Type VI secretion system protein TssL, short form	ECO103_3360	Secretory																																					1
2	OmpA family protein	ECO103_3361	Autotransporter																																					1
5	Hcp family type VI secretion system effector	ECO103_3362	Secretory																																					1							1	1
3	Type VI secretion system ATPase TssH	ECO103_3363	Secretory																										1											1
4	Type VI secretion system tip protein VgrG	ECO103_3364	Secretory																																					1							1	1
5	Type VI secretion protein VasK	ECO103_3368	Secretory																										1											1							1	1
1	Type VI secretion system protein TssA	ECO103_3369	Secretory																																					1							0	0
6	Type VI secretion system lipoprotein TssJ	ECO103_3373	Secretory																										1											1							1	1
6	Type VI secretion system baseplate subunit TssE	ECO103_3374	Secretory																										1											1							1	1
1	Type VI secretion system ImpA family N-terminal domain-containing protein	ECO103_3375	Secretory																																					1
1	Chaperone for EscF	ECO103_3601	Secretory																																			1
3	Positive regulator EscO	ECO103_3617	Regulatory																																			1		1
1	T3SS-associated peptidoglycan lytic enzyme	ECO103_3629	Regulatory																																					1
1	Chaperone for EspA and EspB	ECO103_3636	Secretory																																			1
2	Chaperone for EscF	ECO103_3637	Secretory																																			1		1
5	Type VI secretion system baseplate subunit TssF	ECO111_0230	Secretory								1	1																			0
2	SdiA-regulated domain-containing protein	ECO111_3730	Regulatory								1	0																					0	0			1									0
4	Chaperone for EscF	ECO111_3735	Secretory								1	0																					0	1
2	Positive regulator EscO	ECO111_3751	Regulatory								1	1
2	Type III secretion system sorting platform component	ECO111_3769	Regulatory	1
1	Type VI secretion system ImpA family N-terminal domain-containing protein	ECOK1_3214	Secretory
1	Type VI secretion protein VasK	ECP_2814	Secretory
1	Type VI secretion system baseplate subunit TssF	ECS88_0243	Secretory
84	Lipoprotein NlpI	ECS88_3547	Regulatory	1	1	1	1	1	1	1	1	1	1	1	1	1	1		1	1	1	1	1	1	1	1	1	1	1	1	1	1	1	1	1	1	1	1	1	1	1	1	1	1	1	1	1	1	1
1	Type VI secretion system baseplate subunit TssF	ECUMN_0225	Secretory																																														1
1	Type VI secretion protein	ECs0229	Secretory																																										1
37	Transcriptional regulator	ECs3712	Regulatory	1	1	1	1		1	0	1	1	1		0			1			1							1	1		1	1			1	0			0	1	1			0					0
6	Type III secretion system protein EivJ1	ECs3728	Secretory			1										1							1																			1			1				0
9	Type VI secretion system baseplate subunit TssF	EcE24377A_0237	Secretory	1			1			1			1	1			1												1			1							1
5	Type VI secretion system contractile sheath large subunit	EcE24377A_3124	Secretory																										1																		1	1
3	Type VI secretion system baseplate subunit TssK	EcE24377A_3125	Secretory																																												1	1
4	Type VI secretion system protein TssL, short form	EcE24377A_3126	Secretory																										1																		1	1
4	OmpA family protein	EcE24377A_3127	Autotransporter																										1																		1	1
3	Type VI secretion system ATPase TssH / ClpA/ClpB family protein	EcE24377A_3129	Regulatory																																												1	1
2	Type VI secretion system tip protein VgrG	EcE24377A_3130	Secretory																										1
5	Type VI secretion system ImpA family N-terminal domain-containing protein	EcE24377A_3135	Secretory																										1																		1	1
7	Type VI secretion system baseplate subunit TssF	G2583_0236	Secretory																																1						1	1
10	Autotransporter adhesin Sab	LH0147	Autotransporter										1	1			1																														1	1
1	Type VI secretion system protein TssA	NRG857_13850	Secretory																																												0	1
9	GIY-YIG nuclease family protein	O3M_04335	Nutritional/Metabolic factor															1																		1			1								1	1	1
7	Hypothetical protein	O3M_04345	Unknown																	1	1															1			1										1
2	Type VI secretion system baseplate subunit TssF	O3M_20335	Secretory			1																														1
1	Type VI secretion protein VasK	UM146_02430	Secretory
1	DUF4150 domain-containing protein	UM146_16140	Secretory																																														1
35	Type VI secretion system baseplate subunit TssF	UMNK88_238	Secretory						1						1			1	1			1											1	1			1	1					1			1	1	1
2	DUF4150 domain-containing protein	UTI89_C0255	Secretory																							1																1
1	Type VI secretion system contractile sheath small subunit	UTI89_C3190	Secretory
1	Type VI secretion system contractile sheath large subunit	UTI89_C3191	Secretory
1	OmpA family protein	UTI89_C3194	Autotransporter
1	PAAR domain-containing protein	UTI89_C3202	Secretory
64	Hypothetical protein	Z0263	Unknown	1		1	1		1	1	1	1	1	1	1		1	1	1			1							1	1	1	1	1	1	1	1	1	1	1	1	1	1	1		1	1	1	1
28	Hypothetical protein	Z0265	Unknown	1		0	1		1	1		0	0	1	1		1	1	1										1			1			0	0		0	1	1		1				0	1	1
82	OmpA family protein	Z1307	Autotransporter	1	1	1	1	1	1	1	1	1	1	1	1	1	1	1	1	1	1	1	1	1	1	1	1	1	1	1	1	0	1	1	1	1	1	1	1	1	1	1	1		1	1	1	1	1
59	putative major fimbrial subunit"	Z2200	Adherence	1			1		1	1	1	1	1	1	1		1	1	1			1	1						1	1	1	1	1	1	1	1	1	1	1	1	1	1	1	0	1		1	1
64	putative fimbrial chaperone protein	Z2201	Adherence	1			1		1	1	1	1	1	1	1		1	1	1			1	1	1	1				1	1	1	1	1	1	1	1	1	1	1	1	1	1	1	1	1		1	1
6	putative fimbrial usher protein"	Z2203	Adherence										1	1			1															1										1		0	1
29	putative fimbrial-like protein"	Z2204	Adherence	1	1					1			1	1	1		1		1	1	1	0									1	1	0	0			0	1				1		0	1
2	putative fimbrial-like protein	Z2205	Adherence																																							1			1
73	putative adhesin; similar to FimH protein	Z2206	Adherence	1	1	1	1		1	1	1	1	1	1	1		1	1	1	1	1	1	1	1	1		1	1	1	1	1	0	1	0	1	1	1	1	1	1	1	1	1		1	0	1	1
12	Type VI secretion system contractile sheath small subunit	aaiA	Secretory						1																						1				1						1	1	1	1
11	Type VI secretion system contractile sheath large subunit	aaiB	Secretory						1																						1				1						1	1	1	0
5	Type VI secretion system protein AaiC/Hcp2	aaiC	Secretory						1																						1
9	Type VI secretion protein AaiD	aaiD	Secretory						1																						0				1						1	1	1
6	Type VI secretion system baseplate subunit TssF	aaiE	Secretory						1																						0				1						1	1	0	0
11	Type VI secretion system baseplate subunit TssG	aaiF	Secretory						1																						1				1						1	1	1
10	Type VI secretion protein AaiH	aaiH	Secretory						1																						1				1						1	1	1	0
11	PAAR domain-containing protein	aaiI	Secretory						1																						1				1						1	1	1	1
11	Type VI secretion system protein TssA	aaiJ	Secretory						1																						1				1						1	1	1	0
9	Type VI secretion lipoprotein TssJ	aaiK	Secretory						1																						0				1						1	1	1
1	Type VI secretion system baseplate subunit TssK	aaiL	Secretory						1																						0				0						0	0	0	0
6	DotU family type IV/VI secretion system protein	aaiN	Secretory						1																										1						1	1	1
9	Type VI secretion system ATPase TssH	aaiP	Secretory						1																						1				1						1	1	1	0
1	Uncharacterized protein	aaiU	Unknown						1																						0				0							0	0
10	AAI/SCI-II T6SS	aaiW	Unknown		0								0	0			0	1		0	0																										1	1
2	AAI/SCI-II T6SS	aaiX	Unknown	1																																								1
5	Autotransporter outer membrane beta-barrel domain-containing protein	aatA	Autotransporter		1															1	1
2	Uncharacterized protein	aec11	Secretory																							1
3	DUF2169 domain-containing protein	aec14	Secretory																							1																1							0
54	Type VI secretion system tip protein VgrG	aec15	Secretory	1		1	1	1	1	1	1	1	0	0	0	1	1	0	1			1	1	1	1	0	1	1	0	1	1	0	1	1	1	0	1	1	1	1	1	1	1	0	1	1	1	1	1
15	Hcp family type VI secretion system effector	aec16	Secretory				1															1											1	1			1	0						1		1	1	1	1
67	Type VI secretion system contractile sheath small subunit	aec17	Secretory	1		1	1		1	1	1	1	1	1	1		1	1	1			1							1	1	1	1	1	1	1	1	1	1	1	1	1	1	1	1	1	1	1	1	1
63	Type VI secretion system contractile sheath large subunit	aec18	Secretory	1		1	1		1	1	1	1	1	1	1		1	1	1			1							1	1	0	1	1	1	1	1	1	1	1	1	1	1	1	0	1	1	1	1	1
64	Type VI secretion system baseplate subunit TssE	aec19	Secretory	1		1	1		1	1	1	1	1	1	1		1	1	1			1							1	1		1	1	1	1	1	1	1	1	1	1	1	1	1	1	1	1	1	1
65	Type VI secretion system baseplate subunit TssG	aec22	Secretory	1		1	1		1	1	1	1	1	1	1		1	1	1			1							1		1	1	1	1	1	1	1	0	1	1	1	1	1	1	1	1	1	1	1
62	Type VI secretion system-associated FHA domain protein TagH	aec23	Secretory	1		1	1		1	1	1	1	1	1	1		1	1	1			1							1		0	1	1	1	1	1	1		1	1	1	1	1	1	1	1	1	1	1
62	Type VI secretion system lipoprotein TssJ	aec24	Secretory	1		1	1		1	1	1	1	1	1	1		1	1	1			1							1			1	1	1	1	1	1		1	1	1	1	1	1	1	1	1	1	1
61	Type VI secretion system baseplate subunit TssK	aec25	Secretory	1		1	1		1	1	1	1	1	1	1		1	1	1			1							1			1	1	1	1	1	1		1	1	1	1	1	1	1	1	1	1	1
61	Type IV secretion system protein IcmH/DotU	aec26	Secretory	1		1	1		1	1	1	1	1	1	1		1	1	1			1							1			1	1	1	1	1	1		1	1	1	1	1	1	1	1	1	1	1
59	Type VI secretion system-associated protein TagO	aec28	Secretory	1		1	1		1	1	1	1	1	1	1		1	0	1			1		0	0				1			1	1	1	1	1	1	1	1	1	1	1	1	1	1	1	1	1	1
65	Type VI secretion system protein TssA	aec29	Secretory	1		1	1		1	1	1	1	1	1	1		1	1	1			1		1	1				1			1	1	1	1	1	1	1	1	1	1	1	1	1	1	1	1	1	1
63	Type VI secretion system membrane subunit TssM	aec30	Secretory	1		1	1		1	1	1	1	1	1	1		1	1	1			1		0	0				0	0	0	1	1	1	1	1	1	1	1	1	1	1	1	1	1	1	1	1	1
67	Type VI secretion system ImpA and VasL domain-containing protein	aec31	Secretory	1		1	1		1	1	1	1	1	1	1		1	1	1			1		1	1		0	0	0	1	1	1	1	1	1	0	1	1	1	1	1	0	1	1	1	0	1	1	1
65	Hcp family type VI secretion system effector	aec32	Secretory	1		1	1		1	1	1	1	1	1	1		1	1	1			1		1	1		1	1	1	1	1	1	1	1	1	1		1	1	1	1	0	1	1	0	0	0	1	1
2	Integrating conjugative element protein	aec7	Secretory																							1																		0
2	Hypothetical protein	aec8	Secretory																							1																		0
1	afimbrial adhesins	afaA-VIII	Adherence
4	Dr fimbrial biogenesis chaperone DraB	afaB	Adherence	1																											1
1	Chaperone protein AfaB-VIII	afaB-VIII	Adherence
1	Usher AfaC	afaC-I	Adherence	1
3	AfaC-VII usher protein	afaC-VII	Adherence																												1
1	AfaC-VIII usher protein	afaC-VIII	Adherence
1	Dr fimbrial tip invasin DraD	afaD	Adherence	1
3	AfaD-VII; afimbrial adhesins	afaD-VII	Adherence																												1
1	Afimbrial adhesins	afaD-VIII	Adherence
2	Afimbrial adhesins	afaE-VII	Adherence																												1
1	Afimbrial adhesins	afaE-VIII	Adherence
1	Afimbrial adhesins	afaF-VII	Adherence
2	Afimbrial adhesins	afaG-VII	Adherence																												1
3	Transcriptional activator precursor AfrS	afrS	Regulatory																																1							1
23	Autotransporter adhesin Ag43	agn43	Biofilm		1	0	0			1			1	1	1		1	0	1	1	1	1	1										0	0	1	0	0		0		1					1	0	0	0
79	ABC transporter arginine-binding protein 1	artj	Autotransporter	1	1	1	1	1	1	1	1	1	1	1	1	1	1	1	1	1	1	1	1	1	1	1	1	1	1	1	1	1	1	1	1	1	1	1	1	1	1	1	1		1	1	1	1	1
20	Putative arylsulfatase	aslA	Regulatory	0	1	1	0	0	0	0	0	0	0	0	0	0	0	0	0	1	1	0	0	0	0	1	1	1	1	0	0	1	0	0	0	0	0	0	0	0	0	1	0	1	1	0	0	0	1
18	Heat-stable enterotoxin 1 (EAST1)	astA	toxin	1																		1									1		1	1	0		1		1		0		1	1	1
23	Putative peptidoglycan-binding-like protein	b2854	Secretory			1	1		0	1		0			0			0										1	1		0				1				0	0
62	Prepilin peptidase PppA	b2972	Regulatory	1		0	1	1	1	1	1	1	1	1	1	1	1	1	1			1					1	1	1			1	1	1	1	1	1		1		1	1	1	0		1	1	1	1
7	Type VI secretion system baseplate subunit TssF	c3400	Secretory																										1											1							1	1
29	Bifunctional siderophore receptor/adhesin Iha	c3610	Adherence		1		1						1	1		0	1	1		1	1												1	1	1		1	1				1			1		1	1
80	Inducible lysine decarboxylase	cadA	Nutritional/Metabolic factor	1	1	1	1	1	1	1	1	1	1	1	1	1	1	1	1	1	1	1	1				1	1	1	1	1	0	1	1	1	1	1	1	1	1	1	1	1	1	1	1	1	1	1
32	Ag43/Cah family autotransporter adhesin	cah	Biofilm	1	1	0					1	1						0	1			1								1		1	1	1	1	1	1	1	1	1		0			1	1	0	0	0
4	Colicin-B	cba	Toxin	1					1
31	Cytotoxic protein CcdB	ccdb	Toxin	1			1						1	1			1	1	1																0	1			1	1	0		0	1	1		1	1	1
1	Cytidine deaminase	cda	Toxin				1
10	Contact-dependent inhibition effector tRNA nuclease	cdiA	Toxin		0		0						0	0	1			0	1	0	0	1											1	1		0	1		0								0	0
22	ShlB/FhaC/HecB family hemolysin secretion/activation protein	cdiB	Toxin		0		0						1	1	1			1	1	0	0	1											1	1			1										1	1
1	Cytolethal distending toxin-IIIA	cdt-IIIA	Toxin
1	Cytolethal distending toxin-IIIB	cdt-IIIB	Toxin
1	Cytolethal distending toxin-IIIC	cdt-IIIC	Toxin
8	Colicin-E9	cei	Toxin													1	1												0																		1	1
2	Chaperone for EspA and EspB ( early secretory antigenic target)	cesAB	Secretory	1
18	Chaperone for EspB and EspD	cesD	Secretory	1							1	1										1											1	1			1	1		1					1	1
15	Chaperone for EspD	cesD2	Secretory	1							1	1										1											1	1			1	1		1					1	1
6	Multieffector chaperone	cesT	Secretory	1								1																						1			1	1		0						0
60	Colonization factor antigen 1	cfaA	Adherence	1		1	1	1	1	1	1	1	1	1	1	0	1	1	1			1		0	1				1		1	1	1	1	1	1	1	0	1	1	1		1			1	1	0
66	Colonization factor antigen 1	cfaB	Adherence	1		1	1	1	1	1	1	1	1	1	1	1	1	1	1			1		1	1				1		1	1	1	1	1	1	1	1	1	1	1		1			1	1	1
66	Colonisation factor antigen c, usher	cfaC	Adherence	1		1	1	1	1	1	1	1	1	1	1	1	1	1	1			1		1	1				1	0	1	1	1	1	1	1	1	1	1	1	1		1			1	1	1
65	Minor pilin and initiator (Adhensive fimbriae)	cfaD	Adherence	1		1	1	1	1	1	1	1	1	1	1	1	1	1	1			1		1	1				1	1	1	1	1	1	1	1	1	1	1	1	1		0			1	1	1
85	Chemotaxis protein CheA,	cheA	Motility and Chemotaxix	1	1	1	1	1	1	1	1	1	1	1	1	1	1	1	1	1	1	1	1	1	1	1	1	1	1	1	1	1	1	1	1	1	1	1	1	1	1	1	1	1	1	1	1	1	1
85	Chemotaxis-specific methylesterase	cheB	Motility and Chemotaxix	1	1	1	1	1	1	1	1	1	1	1	1	1	1	1	1	1	1	1	1	1	1	1	1	1	1	1	1	1	1	1	1	1	1	1	1	1	1	1	1	1	1	1	1	1	1
85	Chemotaxis protein methyltransferase	cheR	Motility and Chemotaxix	1	1	1	1	1	1	1	1	1	1	1	1	1	1	1	1	1	1	1	1	1	1	1	1	1	1	1	1	1	1	1	1	1	1	1	1	1	1	1	1	1	1	1	1	1	1
84	Chemotaxis protein CheW	cheW	Motility and Chemotaxix	1	1	1	1	1	1	1	1	1	1	1	1	1	1	1	1	1	1	1	1	1	1	1	1	1	1	1	1	0	1	1	1	1	1	1	1	1	1	1	1	1	1	1	1	1	1
85	Chemotaxis protein CheY	cheY	Motility and Chemotaxix	1	1	1	1	1	1	1	1	1	1	1	1	1	1	1	1	1	1	1	1	1	1	1	1	1	1	1	1	1	1	1	1	1	1	1	1	1	1	1	1	1	1	1	1	1	1
85	Chemotaxis protein CheZ	cheZ	Motility and Chemotaxix	1	1	1	1	1	1	1	1	1	1	1	1	1	1	1	1	1	1	1	1	1	1	1	1	1	1	1	1	1	1	1	1	1	1	1	1	1	1	1	1	1	1	1	1	1	1
5	Outer membrane heme/hemoglobin receptor ChuA	chuA	Nutritional/Metabolic factor																																							1			1				1
5	Heme oxygenase ChuS	chuS	Nutritional/Metabolic factor																																							1			1				1
5	Periplasmic heme-binding protein ChuT	chuT	Nutritional/Metabolic factor																																							1			1				1
5	Heme permease protein ChuU	chuU	Nutritional/Metabolic factor																																							1			1				1
5	ATP-binding hydrophilic protein ChuV	chuV	Nutritional/Metabolic factor																																							1			1				1
5	utative oxygen independent coproporphyrinogen III oxidase	chuW	Nutritional/Metabolic factor																																							1			1				1
5	Putative heme-binding protein ChuX	chuX	Nutritional/Metabolic factor																																							1			1				1
5	Anaerobilin reductase	chuY	Nutritional/Metabolic factor																																							1			1				1
1	Colicin-Ia (invasion antigen CiaB)	cia	Toxin														0		0																							1					0	0
6	Colicin-Ib	cib	Toxin																0													1
6	Type III secretion system effector Cif, cyclomodulin	cif	Secretory	1							1	1																										1		1
7	Clp protease ClpC	clpC	Secretory	1																															1						1		1	1
7	ATP-dependent Clp protease adapter protein ClpS	clpF	Nutritional/Metabolic factor	1																															1						1		1	1
7	Fimbrial protein	clpH	Adherence	1																															1						1		1	1
6	CS31A minor subunit	clpL	Adherence	0																															1						1		1	1
60	Type VI secretion system ATPase TssH	clpV	Secretory	1	0	1	1	0	1	1	1	1	1	1	1	0	1	1	1	0	0	1	0	0	0	0	0	0	1	0	0	1	1	1	1	1	1	1	1	1	1	1	1	1	1	1	1	1	1
5	Colicin-M	cma	Toxin	1					1																													0
1	EXOTOXIN Cytotoxic necrotizing factor CNF2	cnf2	Toxin
85	Curlin major subunit CsgA	csgA	Adherence	1	1	1	1	1	1	1	1	1	1	1	1	1	1	1	1	1	1	1	1	1	1	1	1	1	1	1	1	1	1	1	1	1	1	1	1	1	1	1	1	1	1	1	1	1	1
78	Curlin minor subunit CsgB	csgB	Adherence	1	1	1	1	1	1	1	1	1	1	1	1	1	1	0	1	1	1	1	1	1	1	1	1	1	1	1	1	1	1	1	1	1	1	1	1	1	1	1	1	0	1	1	1	1	1
84	Curli assembly protein CsgC	csgC	Adherence	1	1	1	1	1	1	1	1	1	1	1	1	1	1	1	1	1	1	1	1	1	1	1	1	1	1	1	1	1	1	1	1	1	1	1	1	1	1	1	1		1	1	1	1	1
82	Transcriptional regulator CsgD	csgD	Regulatory	1	1		1	1	1	1	1	1	1	1	1	1	1	1	1	1	1	1	1	1	1	1	1	1	1	1	1	1	1	1	1	1	1	1	1	1	1	1	1	1	1	1	1	1	1
83	Curli production assembly/transport protein CsgE	csgE	Adherence	1	1	1	1	1	1	1	1	1	1	1	1	1	1	1	1	1	1	1	1	1	1	1	1	1	1	1	1	1	1	1	1	1	1	1	1	1	1	1	1	1	1	1	1	1	1
83	Curli production assembly/transport protein CsgF	csgF	Adherence	1	1	1	1	1	1	1	1	1	1	1	1	1	1	1	1	1	1	1	1	1	1	1	1	1	1	1	1	1	1	1	1	1	1	1	1	1	1	1	1	0	1	1	1	1	1
82	Curli production assembly/transport protein CsgG	csgG	Adherence	1	1	1	1	1	1	1	1	1	1	1	1	1	1	1	1	1	1	1	1	1	1	1	1	1	1	1	1	1	1	1	1	1	1	1	1	1	1	1	1	1	1	1	1	1	1
1	CshB porin (usher)	cshB	Adherence	1																																								0
1	Riboflavin biosynthesis protein RibD	draP	Nutritional/Metabolic factor	1
16	Intimin type epsilon	eae	Adherence	1							1	1										1											1	1			1	1		1					1	1
73	Intimin-like adhesin FdeC	eaeH	Adherence	1	1	1	1	1	1	1	1	1	1	1	1		1	1	1	1	1	1					0	0	1		1	1	1	1	1	1	1	1	1	1	1	1	1	1	1	1	1	1	1
2	Inverse autotransporter adhesin EaeX/Air	eaeX	Adherence																										0													0		1					1
14	heat-stable toxin 1	east1	Toxin								1	1										1											1	1			1	1							1	1
74	Common pilus major fimbrillin subunit EcpA	ecpA	Adherence	1		1	1	1	1	1	1	1	1	1	1		1	1	1			1					1	1	1		1	1	1	1	1	1	1	1	1	1	1	1	1	1	1	1	1	1	1
74	E. coli common pilus chaperone EcpB	ecpB	Adherence	1		1	1	1	1	1	1	1	1	1	1		1	1	1			1					1	1	1		1	1	1	1	1	1	1	1	1	1	1	1	1	1	1	1	1	1	1
71	E. coli common pilus usher EcpC	ecpC	Adherence	1		1	1	1	1	1	1	1	1	1	1		1	1	1			1					1	1	1		1	1	1	1	1	1	1	0	1	1	1	1	1	0	1	1	1	1	1
70	Polymerized tip adhesin of ECP fibers	ecpD	Adherence	1		1	1	1	1	1	1	1	1	1	1		1	1	1			1					1	1	1		0	1	1	1	1	1	1		1	1	1	1	1	0	1	1	1	1	1
8	E. coli common pilus chaperone EcpE	ecpE	Adherence							1																	1	1																0	1
62	Regulator protein EcpR	ecpR	Regulatory	1		1	1	1	1	1	0	1	1	1	0		1	1	0			1					1	1	1		1	1	1	1	1	0	1	1	1	1	1	1	0		1	1	1	0	1
53	Autotransporter adhesin EhaA	ehaA	Adherence	1	1		1		1	1	1	1	1	1	1		1	1	1	1	1	1							1		1		1	1		1	1		1	1			1		1	1	1	1
62	Autotransporter outer membrane beta-barrel domain-containing protein	ehaB	Adherence	1	1	0	1	1	1	1	1	1	1	1	1	1	1	1	1	0	0	1	0			0	0	0	1	0	1	1	1	1	1	1	1	0		1	1	1	1	0	1	1	1	1	1
1	Type III secretion protein EivA	eivA	Secretory			0										0							0																			0		0	1				0
6	Type III secretion apparatus protein EivC	eivC	Secretory			1										1							1																			1		0	0				1
2	Type III secretion protein EivE	eivE	Secretory																																							1			0				1
3	Type III secretion protein EivF	eivF	Secretory													0																										1		0	1				1
3	Type III secretion protein EivG	eivG	Secretory																																							1		0	1				1
8	Type III secretion apparatus protein EivI	eivI	Secretory			1										1							1																			1		1	1				1
4	Type III secretion system protein EivJ1	eivJ	Secretory	0	0	0	0		0	0	0	0	0	0	0	1	0	0	0	0	0	0	1				0	0	0		0	0	0	0	0	0	0		0	0	0	1	0	0	0	0	0	0	1
83	2,3-dihydro-2,3-dihydroxybenzoate dehydrogenase EntA	entA	Nutritional/Metabolic factor	1	1	1	1	1	1	1	1	1	1	1	1	1	1	0	1	1	1	1	1	1	1	1	1	1	1	1	1	1	1	1	1	1	1	1	1	1	1	1	1	1	1	1	1	1	1
84	Isochorismatase	entB	Nutritional/Metabolic factor	1	1	1	1	1	1	1	1	1	1	1	1	1	1	1	1	1	1	1	1	1	1	1	1	1	1	1	1	1	1	1	1	1	1	1	1	1	1	1	1	0	1	1	1	1	1
84	Isochorismate synthase EntC	entC	Nutritional/Metabolic factor	1	1	1	1	1	1	1	1	1	1	1	1	1	1	1	1	1	1	1	1	1	1	1	1	1	1	1	1	1	1	1	1	1	1	1	1	1	1	1	1		1	1	1	1	1
66	Phosphopantetheinyl transferase component of enterobactin synthase multienzyme complex	entD	Nutritional/Metabolic factor	1	1	0	1	1	1	1	1	0	1	1	0	0	1	0	1	0	0	1	1	1	0	0	1	1	1	0	1	1	1	1	0	1	1	1	1	1	0	0	1	0	1	1	1	1	1
84	2,3-dihydroxybenzoyl)adenylate synthase EntE	entE	Nutritional/Metabolic factor	1	1	1	1	1	1	1	1	1	1	1	1	1	1	1	1	1	1	1	1	1	1	1	1	1	1	1	1	1	1	1	1	1	1	1	1	1	1	1	1		1	1	1	1	1
84	Enterobactin synthase multienzyme complex component, ATP-dependent	entF	Nutritional/Metabolic factor	1	1	1	1	1	1	1	1	1	1	1	1	1	1	1	1	1	1	1	1	1	1	1	1	1	1	1	1	1	1	1	1	1	1	1	1	1	1	1	1	0	1	1	1	1	1
84	Enterobactin exporter, iron-regulated	entS	Nutritional/Metabolic factor	1	1	1	1	1	1	1	1	1	1	1	1	1	1	1	1	1	1	1	1	1	1	1	1	1	1	1	1	1	1	1	1	1	1	1	1	1	1	1	1	0	1	1	1	1	1
24	Type III secretion protein EpaO	epaO	Secretory	0	1	1	1		0	1	1	0	1	0	0	0	0	0	0	0	0	0	0				1	0	0		1	0	0	0	0	0	0		0	1	1	1	0	0	1	0	0	0	0
28	Type III secretion apparatus protein EpaP	epaP	Secretory	0	1	1	1		1	0	1	0	0	0	0	0	1	0	0	0	0	0					1	0	1		1	1	0	1	1	0	0		0	1	0	0	0	0	0	0	0	0	0
71	Type III secretion protein EpaQ	epaQ	Secretory	1	1	1	1		1	1	1	1	1	1	1	1	1	1	1	1	1	1					1	1	1		1	1	1	1	1	1	1		1	1	1	1	1	1	1	1	1	1	1
69	Type III secretion protein EpaR	epaR	Secretory	1	1	1	1		1	1	1	1	1	1	1	1	1	1	1	1	1	1					1	1	1		1	1	1	1	1	1	1		1	1	1	0	1	0	1	1	1	1	1
25	Endothelial PAS domain-containing protein 1	epaS	Nutritional/Metabolic factor	1	0	1	0		0	0	1	0	0	0	0	0	0	1	0	0		0					0	0	1			1	1	1	0	1	0		0	0			1			0			0
2	Serine protease autotransporter EpeA	epeA	Autotransporter			0	0										0																									0					0
18	Type III secretion protein EprH	eprH	Secretory	0	0	0	0		0	1	0	0	1	0	0	0	0	0	0	1	1	0					1	1	0		0	0	0		1	0			1	0		0	1	0	0		0	0	0
72	Type III secretion protein EprI	eprI	Secretory	1	1	1	1		1	1	1	1	1	1	1	1	1	1	1	1	1	1					1	1	1		1	1	1	1	1	1	1		1	1	1	1	1	0	1	1	1	1	1
72	Type III secretion protein EprJ	eprJ	Secretory	1	1	1	1		1	1	1	1	1	1	1	1	1	1	1	1	1	1					1	1	1		1	1	1	1	1	1	1		1	1	1	1	1		1	1	1	1	1
46	Type III secretion system lipoprotein precursor EprK	eprK	Secretory	1	0	1	1		1	1	1	1	1	1	1	1	1	1	0	0	0	0	0				0	1	0		0	1	1	1	1	1	1		1	1	0	0	1		1	0	0	1	0
10	Type III secretion system secretin EscC	escC	Secretory	1							0	1										0											1	1			1	1		1					0	1
1	Type III secretion system outer MS ring protein EscD	escD	Secretory	0							0	0										0											0	0			1	0		0					0	0
1	Chaperone for EscF	escE	Secretory																																										1
9	Type III secretion system needle filament protein EscF	escF	Secretory								1	1										1											1	1			1	1		0
2	Type III secretion system inner rod component EscI	escI	Secretory																																										1
15	Type III secretion system inner MS ring protein EscJ	escJ	Secretory	1							1	1										1											1	1			1	1							1	1
18	Protein-secreting ATPase EscN	escN	Nutritional/Metabolic factor	1							1	1										1											1	1			1	1		1					1	1
5	Positive regulator EscO	escO	Regulatory																			1											1	0			1								0	1
2	Type III secretion system minor export apparatus protein EscR	escR	Secretory	0							0	1										0											0	0			0	0		0						0
14	Type III secretion system minor export apparatus protein EscS	escS	Secretory	1							1	1										1											1	1			1	1		1						1
7	Type III secretion system minor export apparatus protein EscT	escT	Secretory	0							1	1										1											1	0			1	1		1						0
2	Type III secretion system export apparatus switch protein EscU	escU	Secretory	0							0	0																					0	0			0	0		1					0	0
10	Type III secretion system major export apparatus protein	escV	Secretory	1							0	1										0											1	1			1	1		1					0	1
17	Type III secretion system translocator protein EspA; pilus-adherence factor	espA	Adherence	1							1	1										1											1	1			1	1		1					1	1
16	Type III secretion system translocator protein EspB, pore protein	espB	Secretory	1							1	1										1											1	1			1	1		1					1	1
17	Type III secretion system translocator protein EspD, pore protein	espD	Secretory	1							1	1										1											1	1			1	1		1					1	1
8	Type III secretion system LEE effector EspF	espF	Secretory	1							0	1										0											1	1			1			1					0	1
17	Type III secretion system effector EspG, GTPase activating protein	espG	Secretory	1							1	1										1											1	1			1	1		1					1	1
12	Type III secretion system effector EspH, RhoGEF Inhibitor	espH	Secretory	1							1	1										0											0	1			1	1		1					1
7	Serine protease autotransporter EspI	espI	Autotransporter			0	0				0	0					0					1											0	1			1	1				1						0
4	Type III secretion system effector EspJ, adenosine diphosphate (ADP) ribosyltransferase	espJ	Secretory	1							0	1																									1	0		0					1
8	Type III secretion system effector EspK	espK	Secretory								1	1										0											0	1			1	1							1
81	Type III secretion system effector espL1	espL1	Secretory	1	1	1	1	1	1	1	1	1	1	1	1	1	1	1	1	1	1	1	1	1	1	1	1	1	1	1	1	1	1	1	1	1	1	1	1	1	1	1	1	0	1	1	1	1	1
83	Type III secretion system effector espL3	espL3	Secretory	1	1	1	1	1	1	1	1	1	1	1	1	1	1	0	1	1	1	1	1	1	1	1	1	1	1	1	1	1	1	1	1	1	1	1	1	1	1	1	1	1	1	1	1	1	1
66	Type III secretion system effector EspL4	espL4	Secretory	1	1	1	1	1	0	0	1	1	1	0	1	1	1	0	1	1	1	1	1	1	1	1	1	1	1	1	1	1	1	1	1	1	1	1	1	0	1	1	1		1	0	0	1	1
4	Type III secretion system effector EspM1, Rho guanine exchange factor	espM1	Secretory								1	1																										1							1
6	Type III secretion system effector EspM2, Rho guanine exchange factor	espM2	Secretory																																			1		1					1	1
1	Type III secretion system effector EspN	espN	Secretory								1	0																																	0
8	Type III secreted effector	espO	Secretory																			1											1	1			1									1
6	Type III secreted effector	espO1-1	Secretory																														1	1			1	1							1
3	Type III secreted effector	espO1-2	Secretory									1																										1							1
21	Autotransporter, serine protease	espP	Autotransporter				0						1	1								1											1	1			1	1				0			1	1	0	0
6	Type III secretion system effector espR1	espR1	Secretory	0	0	1		0	0	0	0	0	0	0	0	0	0	0		0	0		0	0	0	0	0	0	1	0	0	1			0	0		0	0	0	0	0			0	0	0	0
2		espR2	Unknown		0																0																					0
5	Type III secretion system effector espR3	espR3	Secretory					1														1												1			1								0				0
2	Type III secretion system effector espR4	espR4	Secretory			0																																							1				0
14	Type III secretion system effector	espV	Secretory																			1											1	1			1	1							1	1
2	Type III secretion system effector EspW	espW	Secretory																																			0		0					1
2	Type III secretion system effector EspX1	espX1	Secretory	0	1	0			0	0								0									0		0			0		0				0							0
1	Type III secretion system effector EspX2	espX2	Secretory		1															0	0																					0		0	0				0
4	Type III secretion system effector EspX4	espX4	Secretory	0	0	0	0	1	0	0	0	0	0	0	0	0	0	0	0	0	0	0	0	0	0	0	0	0	0	0	0	0	0	0	0	0	0	0	0	0	0	0	0		0	0	0	0	0
16	Type III secretion system effector EspX5	espX5	Secretory	0	1	1	0	0	1	1	0	1	0	0	0	0	0		0	0	0	0	0	0	0	0	0	0	0	0	0	0	0	0	1	0	0	1	0	1	0	0	0	0	0	0	0	0	0
4	Type III secretion system effector EspX6	espX6	Secretory		1	0														1	1																					0		0	0				0
7	Type III secretion system effector EspY1	espY1	Secretory			1																					1	1														1			1
6	Type III secretion system effector EspY2	espY2	Secretory		1															0	1																					1			1				1
1	Type III secretion system effector EspY3	espY3	Secretory																																										0				1
3	Heat stable enterotoxin I	estIa	Toxin																																1								1
6	type II secretion pathway related protein	etpC	Secretory								1	1																																0	1	1
7	Variant type II secretion system secretin EtpD	etpD	Secretory								1	1																																1	1	1
7	Type II secretion system protein E	etpE	Secretory								1	1																																1	1	1
6	Type II secretion system protein	etpF	Secretory								1	1																																	1	1
7	Type II secretion system core protein G	etpG	Secretory								1	1																																1	1	1
6	Type II secretion system protein H	etpH	Secretory								1	1																																	1	1
6	Type II secretion pathway related protein	etpI	Secretory								1	1																																	1	1
6	Type II secretion pathway related protein	etpJ	Secretory								1	1																																	1	1
6	Type II secretion pathway related protein	etpK	Secretory								1	1																																	1	1
6	Type II secretion pathway related protein	etpL	Secretory								1	1																																	1	1
6	Type II secretion pathway related protein	etpM	Secretory								1	1																																	1	1
6	Type II secretion pathway related protein	etpN	Secretory								1	1																																	1	1
6	Type II secretion pathway related protein	etpO	Secretory								1	1																																	1	1
22	Transcriptional regulator	etrA	Regulatory			1	1		1		1						1	1			0	0						1	1			1	0	0	0		0
5	F4 (K88) fimbrial usher FaeD	faeD	Adherence																																1						1		1	0
7	F4 (K88) fimbrial chaperone FaeE	faeE	Adherence	1																															1						1		1	1
6	F4 (K88) fimbria accessory protein FaeJ	faeJ	Adherence	0																															1						1		1	1
82	Ferrienterobactin outer membrane transporter	fepA	Nutritional/Metabolic factor	1	1	1	1	1	1	1	1	1	1	1	1	1	1		1	1	1	1	1	1	1	1	1	1	0	1	1	0	1	1	1	1	1	1	1	1	1	1	1	1	1	1	1	1	1
85	Ferrienterobactin ABC transporter periplasmic binding protein	fepB	Nutritional/Metabolic factor	1	1	1	1	1	1	1	1	1	1	1	1	1	1	1	1	1	1	1	1	1	1	1	1	1	1	1	1	1	1	1	1	1	1	1	1	1	1	1	1	1	1	1	1	1	1
85	Ferrienterobactin ABC transporter ATPase	fepC	Nutritional/Metabolic factor	1	1	1	1	1	1	1	1	1	1	1	1	1	1	1	1	1	1	1	1	1	1	1	1	1	1	1	1	1	1	1	1	1	1	1	1	1	1	1	1	1	1	1	1	1	1
84	Ferrienterobactin ABC transporter permease	fepD	Nutritional/Metabolic factor	1	1	1	1	1	1	1	1	1	1	1	1	1	1	1	1	1	1	1	1	1	1	1	1	1	0	1	1	1	1	1	1	1	1	1	1	1	1	1	1	1	1	1	1	1	1
82	LPS O-antigen length regulator	fepE	Regulatory	1	1	1	1	1	1	1	1	1	1	1	1	1	1	1	1	1	1	1	1	0	0	1	1	1	1	1	1	1	1	1	1	1	1	1	1	1	1	1	1	0	1	1	1	1	1
85	Iron-enterobactin ABC transporter permease	fepG	Nutritional/Metabolic factor	1	1	1	1	1	1	1	1	1	1	1	1	1	1	1	1	1	1	1	1	1	1	1	1	1	1	1	1	1	1	1	1	1	1	1	1	1	1	1	1	1	1	1	1	1	1
85	Enterobactin/ferric enterobactin esterase	fes	Nutritional/Metabolic factor	1	1	1	1	1	1	1	1	1	1	1	1	1	1	1	1	1	1	1	1	1	1	1	1	1	1	1	1	1	1	1	1	1	1	1	1	1	1	1	1	1	1	1	1	1	1
74	Type-1 fimbrial protein, A chain, Type-1A pilin	fimA	Adherence	1		1	1	1	1	1	1	1	1	1	1	1	1	1	1			1	1	1	1		1	1	1		1	1	1	1	1	1	1		1	1	1	1	1	1	1	1	1	1	1
72	Type 1 fimbriae regulatory protein FimB	fimB	Regulatory	1		1	1	1	1	1	1	1	1	1	1	1	1	1	1			1	1	1	1		1	1	1		1	1	1	1	1	1	1		1	1	1	1	1	0	1	1	1	1	1
76	Type 1 fimbrin D-mannose specific adhesin, Protein FimH	fimC	Adherence	1		1	1	1	1	1	1	1	1	1	1	1	1	1	1			1	1	1	1		1	1	1		1	1	1	1	1	1	1	1	1	1	1	1	1	1	1	1	1	1	1
76	Fimbrial usher FimD, Outer membrane usher protein FimD	fimD	Adherence	1	0	1	1	1	1	1	1	1	1	1	1	1	1	1	1	0	0	1	1	1	1		1	1	1	1	1	1	1	1	1	1	1	1	1	1	1	1	1	0	1	1	1	1	1
68	Type 1 fimbriae regulatory protein FimE	fimE	Regulatory	1		1	1	1	1	1	1	1	1	1	0	1	1	0	1			1	1		1		1	1	1		1	1	1	1	1	1	1		1	1		1	1	0	1	1	1	1	1
78	Type 1 fimbrin D-mannose specific adhesin, Protein FimH	fimF	Adherence	1		1	1	1	1	1	1	1	1	1	1	1	1	1	1			1	1	1	1		1	1	1	1	1	1	1	1	1	1	1	1	1	1	1	1	1	1	1	1	1	1	1
82	Type 1 fimbrin D-mannose specific adhesin, Protein FimH	fimG	Adherence	1	1	1	1	1	1	1	1	1	1	1	1	1	1	1	1	1	1	1	1	1	1		1	1	1	1	1	1	1	1	1	1	1	1	1	1	1	1	1	1	1	1	1	1	1
76	Type 1 fimbrin D-mannose specific adhesin, Protein FimH	fimH	Adherence	1		1	1	1	1	1	1	1	1	1	1	1	1	1	1			1	1	1	1		1	1	1	0	1	1	1	1	1	1	1	1	1	1	1	1	1	1	1	1	1	1	1
74	Fimbrin-like protein fimI precursor	fimI	Adherence	1		1	1	1	1	1	1	1	1	1	1	1	1	1	1			1	1	1	1		1	1	1		1	1	1	1	1	1	1		1	1	1	1	1	1	1	1	1	1	1
1	F41 fimbrial protein, Adhesin F41	fimf41a	Adherence																																									1
85	Flagella basal body P-ring formation protein FlgA	flgA	Motility and Chemotaxix	1	1	1	1	1	1	1	1	1	1	1	1	1	1	1	1	1	1	1	1	1	1	1	1	1	1	1	1	1	1	1	1	1	1	1	1	1	1	1	1	1	1	1	1	1	1
85	Flagellar basal body rod protein FlgB	flgB	Motility and Chemotaxix	1	1	1	1	1	1	1	1	1	1	1	1	1	1	1	1	1	1	1	1	1	1	1	1	1	1	1	1	1	1	1	1	1	1	1	1	1	1	1	1	1	1	1	1	1	1
85	Flagellar basal body rod protein FlgC	flgC	Motility and Chemotaxix	1	1	1	1	1	1	1	1	1	1	1	1	1	1	1	1	1	1	1	1	1	1	1	1	1	1	1	1	1	1	1	1	1	1	1	1	1	1	1	1	1	1	1	1	1	1
85	Flagellar hook assembly protein FlgD	flgD	Motility and Chemotaxix	1	1	1	1	1	1	1	1	1	1	1	1	1	1	1	1	1	1	1	1	1	1	1	1	1	1	1	1	1	1	1	1	1	1	1	1	1	1	1	1	1	1	1	1	1	1
85	Flagellar hook protein FlgE	flgE	Motility and Chemotaxix	1	1	1	1	1	1	1	1	1	1	1	1	1	1	1	1	1	1	1	1	1	1	1	1	1	1	1	1	1	1	1	1	1	1	1	1	1	1	1	1	1	1	1	1	1	1
85	Flagellar basal-body rod protein FlgF	flgF	Motility and Chemotaxix	1	1	1	1	1	1	1	1	1	1	1	1	1	1	1	1	1	1	1	1	1	1	1	1	1	1	1	1	1	1	1	1	1	1	1	1	1	1	1	1	1	1	1	1	1	1
85	Flagellar basal-body rod protein FlgG	flgG	Motility and Chemotaxix	1	1	1	1	1	1	1	1	1	1	1	1	1	1	1	1	1	1	1	1	1	1	1	1	1	1	1	1	1	1	1	1	1	1	1	1	1	1	1	1	1	1	1	1	1	1
85	Flagellar basal body L-ring protein FlgH	flgH	Motility and Chemotaxix	1	1	1	1	1	1	1	1	1	1	1	1	1	1	1	1	1	1	1	1	1	1	1	1	1	1	1	1	1	1	1	1	1	1	1	1	1	1	1	1	1	1	1	1	1	1
84	Flagellar basal body P-ring protein FlgI	flgI	Motility and Chemotaxix	1	1	1	1	1	1	1	1	1	1	1	1	1	1	1	1	1	1	1	1	1	1	1	1	1	1	1	1	1	1	1	1	1	1	1	1	1	1	1	1	1	1	1	1	1	1
84	Flagellar assembly peptidoglycan hydrolase FlgJ	flgJ	Motility and Chemotaxix	1	1	1	1	1	1	1	1	1	1	1	1	1	1	1	1	1	1	1	1	1	1	1	1	1	1	1	1	1	1	1	1	1	1	1	1	1	1	1	1	1	1	1	1	1	1
83	flagellar hook-filament junction protein 1	flgK	Motility and Chemotaxix	1	1	1	1	1	1	1	1	1	1	1	1	1	1	1	1	1	1	1	1	1	1	1	1	1	1	1	1	1	1	1	1	1	1	1	1	1	1	1	1	1	1	1	1	1	1
84	Flagellar hook-associated protein FlgL	flgL	Motility and Chemotaxix	1	1	1	1	1	1	1	1	1	1	1	1	1	1	1	1	1	1	1	1	1	1	1	1	1	1	1	1	1	1	1	1	1	1	1	1	1	1	1	1	1	1	1	1	1	1
84	Flagella biosynthesis chaperone FlgN	flgN	Motility and Chemotaxix	1	1	1	1	1	1	1	1	1	1	1	1	1	1	1	1	1	1	1	1	1	1	1	1	1	1	1	1	1	1	1	1	1	1	1	1	1	1	1	1	0	1	1	1	1	1
85	Flagellar biosynthesis protein FlhA	flhA	Motility and Chemotaxix	1	1	1	1	1	1	1	1	1	1	1	1	1	1	1	1	1	1	1	1	1	1	1	1	1	1	1	1	1	1	1	1	1	1	1	1	1	1	1	1	1	1	1	1	1	1
83	Flagellar type III secretion system protein FlhB	flhB	Motility and Chemotaxix	1	1	1	1	1	1	1	1	1	1	1	1	1	1	1	1	1	1	1	1	1	1	1	1	1		1	1	1	1	1	1	1	1	1	1	1	1	1	1	0	1	1	1	1	1
84	Flagellar transcriptional regulator FlhC	flhC	Motility and Chemotaxix	1	1	1	1	1	1	1	1	1	1	1	1	1	1	1	1	1	1	1	1	1	1	1	1	1	1	1	1		1	1	1	1	1	1	1	1	1	1	1	1	1	1	1	1	1
84	Flagellar transcriptional regulator FlhD	flhD	Motility and Chemotaxix	1	1	1	1	1	1	1	1	1	1	1	1	1	1	1	1	1	1	1	1	1	1	1	1	1	1	1	1		1	1	1	1	1	1	1	1	1	1	1	1	1	1	1	1	1
85	Flagellar protein FlhE	flhE	Motility and Chemotaxix	1	1	1	1	1	1	1	1	1	1	1	1	1	1	1	1	1	1	1	1	1	1	1	1	1	1	1	1	1	1	1	1	1	1	1	1	1	1	1	1	1	1	1	1	1	1
85	RNA polymerase sigma factor FliA	fliA	Regulatory	1	1	1	1	1	1	1	1	1	1	1	1	1	1	1	1	1	1	1	1	1	1	1	1	1	1	1	1	1	1	1	1	1	1	1	1	1	1	1	1	1	1	1	1	1	1
10	FliC/FljB family flagellin	fliC	Motility and Chemotaxix		0	0	0				1	1	0	0	0	0	0	0		0	0		0	0	0	0	0	0	0	0	1	0			0			0			0	0		0	1	0			1
38	Flagellar filament capping protein FliD	fliD	Motility and Chemotaxix			0	1				1	1	1	1	1	1	1	1					1	1	1	1			1		1	1			1						1	1		0	1				1
83	Flagellar hook-basal body complex protein FliE	fliE	Motility and Chemotaxix	1	1	1	1	1	1	1	1	1	1	1	1	1	1	1	1	1	1	1	1	1	1	1	1	1	1	1	1	1	1	1	1	1	1	1	1	1	1	1	1	1	1	1	1	1	1
80	Flagellar M-ring protein FliF	fliF	Motility and Chemotaxix	1	1	1	1	1	1	1	1	1	1	1	1	1	1	1	1	1	1	1	1	1	1	1	1	1	0	1	1	1	1	1	1	1	1	1	1	1	1	1	1	1	1	1	1	1	1
81	Flagellar motor switch protein FliG	fliG	Motility and Chemotaxix	1	1	1	1	1	1	1	1	1	1	1	1	1	1	1	1	1	1	1	1	1	1	1	1	1	1	1	1	1	1	1	1	1	1	1	1	1	1	1	1	1	1	1	1	1	1
80	Flagellar assembly protein FliH	fliH	Motility and Chemotaxix	1	1	1	1	1	1	1	1	1	1	1	1	1	1	1	1	1	1	1	1	1	1	1	1	1	1	1	1	1	1	1	1	1	1	1	1	1	1	1	1	0	1	1	1	1	1
79	Flagellum-specific ATP synthase FliI	fliI	Motility and Chemotaxix	1	1	1	1	1	1	1	1	1	1	1	1	1	1	1	1	1	1	1	1	1	1	1	1	1	1	1	1	1	1	1	1	1	1	1	1	1	1	1	1	1	1	1	1	1	1
81	Flagella biosynthesis chaperone FliJ	fliJ	Motility and Chemotaxix	1	1	1	1	1	1	1	1	1	1	1	1	1	1	1	1	1	1	1	1	1	1	1	1	1	1	1	1	1	1	1	1	1	1	1	1	1	1	1	1	1	1	1	1	1	1
81	Flagellar hook length control protein FliK	fliK	Motility and Chemotaxix	1	1	1	1	1	1	1	1	1	1	1	1	1	1	1	1	1	1	1	1	1	1	1	1	1	1	1	1	1	1	1	1	1	1	1	1	1	1	1	1	1	1	1	1	1	1
81	Flagellar basal body-associated protein FliL	fliL	Motility and Chemotaxix	1	1	1	1	1	1	1	1	1	1	1	1	1	1	1	1	1	1	1	1	1	1	1	1	1	1	1	1	1	1	1	1	1	1	1	1	1	1	1	1	1	1	1	1	1	1
81	Flagellar motor switch protein FliM	fliM	Motility and Chemotaxix	1	1	1	1	1	1	1	1	1	1	1	1	1	1	1	1	1	1	1	1	1	1	1	1	1	1	1	1	1	1	1	1	1	1	1	1	1	1	1	1	1	1	1	1	1	1
80	Flagellar motor switch protein FliN	fliN	Motility and Chemotaxix	1	1	1	1	1	1	1	1	1	1	1	1	1	1	1	1	1	1	1	1	1	1	1	1	1	1	1	1	1	1	1	1	1	1	1	1	1	1	1	1	1	1	1	1	1	1
81	Flagellar type III secretion system protein FliO	fliO	Motility and Chemotaxix	1	1	1	1	1	1	1	1	1	1	1	1	1	1	1	1	1	1	1	1	1	1	1	1	1	1	1	1	1	1	1	1	1	1	1	1	1	1	1	1	1	1	1	1	1	1
81	Flagellar type III secretion system pore protein FliP	fliP	Motility and Chemotaxix	1	1	1	1	1	1	1	1	1	1	1	1	1	1	1	1	1	1	1	1	1	1	1	1	1	1	1	1	1	1	1	1	1	1	1	1	1	1	1	1	1	1	1	1	1	1
81	Flagellar biosynthesis protein FliQ	fliQ	Motility and Chemotaxix	1	1	1	1	1	1	1	1	1	1	1	1	1	1	1	1	1	1	1	1	1	1	1	1	1	1	1	1	1	1	1	1	1	1	1	1	1	1	1	1	1	1	1	1	1	1
81	Flagellar type III secretion system protein FliR	fliR	Motility and Chemotaxix	1	1	1	1	1	1	1	1	1	1	1	1	1	1	1	1	1	1	1	1	1	1	1	1	1	1	1	1	1	1	1	1	1	1	1	1	1	1	1	1	1	1	1	1	1	1
84	Flagellar export chaperone FliS	fliS	Motility and Chemotaxix	1	1	1	1	1	1	1	1	1	1	1	1	1	1	1	1	1	1	1	1	1	1	1	1	1	1	1	1	1	1	1	1	1	1	1	1	1	1	1	1	1	1	1	1	1	1
85	Flagella biosynthesis regulatory protein FliT	fliT	Regulatory	1	1	1	1	1	1	1	1	1	1	1	1	1	1	1	1	1	1	1	1	1	1	1	1	1	1	1	1	1	1	1	1	1	1	1	1	1	1	1	1	1	1	1	1	1	1
84	cystine ABC transporter periplasmic binding protein	fliY	Autotransporter	1	1	1	1	1	1	1	1	1	1	1	1	1	1	1	1	1	1	1	1	1	1	1	1	1	1	1	1	0	1	1	1	1	1	1	1	1	1	1	1	1	1	1	1	1	1
84	Flagella biosynthesis regulatory protein FliZ	fliZ	Regulatory	1	1	1	1	1	1	1	1	1	1	1	1	1	1	1	1	1	1	1	1	1	1	1	1	1	1	1	1	1	1	1	1	1	1	1	1	1	1	1	1	0	1	1	1	1	1
83	Flagella biosynthesis regulator Flk	flk	Regulatory	1	1	1	1	1	1	1	1	1	1	1	1	1	1	1	1	1	1	1	1	1	1	1	1	1	1	1	1	1	1	1	1	1	1	1	1	1	1	1	1	1	1	1	1	1	1
4	Siderophore yersiniabactin receptor FyuA	fyuA	Nutritional/Metabolic factor																																1
80	DNA-binding transcriptional dual regulator GadX	gadX	Regulatory	1		1	1	1	1	1	1	1	1	1	1	1	1	1	1	1	1	1	1	1	1	1	1	1	1		1	1	1	1	1	1	1	1	1	1		1	1	1	1	1	1	1	1
3	Type III secretion system LEE transcriptional regulator GrlA	glrA	Regulatory								1	1																												1
1	Type III secretion system LEE GrlA-binding negative regulator GrlR	glrR	Regulatory																																					1
61	Type II secretion system protein GspC	gspC	Secretory	1		1	1	0	1	1	1	1	1	1	1	1	1	1	1			1					1	1	1	0		1	1	1	1	1	1		1		1	1	1	0		1	1	1	1
63	Type II secretion system secretin GspD	gspD	Secretory	1		0	1	1	1	1	1	1	1	1	1	1	1	1	1			1					1	1	1	1		1	1	1	1	1	1		1		1	1	1	1		1	1	1	1
63	Type II secretion system protein GspE	gspE	Secretory	1			1	1	1	1	1	1	1	1	1	1	1	1	1			1					1	1	1	1		1	1	1	1	1	1		1		1	1	1	1		1	1	1	1
64	Type II secretion system inner membrane protein GspF	gspF	Secretory	1			1	1	1	1	1	1	1	1	1	1	1	1	1			1					1	1	1	1		1	1	1	1	1	1		1		1	1	1	1		1	1	1	1
65	Type II secretion system major pseudopilin GspG	gspG	Secretory	1	0	0	1	1	1	1	1	1	1	1	1	1	1	1	1	0	0	1	0	0	0		1	1	1	1		1	1	1	1	1	1		1		1	1	1	1		1	1	1	1
65	Type II secretion system minor pseudopilin GspH	gspH	Secretory	1			1	1	1	1	1	1	1	1	1	1	1	1	1			1					1	1	1	1		1	1	1	1	1	1		1		1	1	1	1		1	1	1	1
65	Type II secretion system minor pseudopilin GspI	gspI	Secretory	1			1	1	1	1	1	1	1	1	1	1	1	1	1			1					1	1	1	1		1	1	1	1	1	1		1		1	1	1	1		1	1	1	1
65	Type II secretion system minor pseudopilin GspJ	gspJ	Secretory	1			1	1	1	1	1	1	1	1	1	1	1	1	1			1					1	1	1	1		1	1	1	1	1	1		1		1	1	1	1		1	1	1	1
65	Type II secretion system minor pseudopilin GspK	gspK	Secretory	1			1	1	1	1	1	1	1	1	1	1	1	1	1			1					1	1	1	1		1	1	1	1	1	1		1		1	1	1	1		1	1	1	1
64	Type II secretion system protein GspL	gspL	Secretory	1		0	1	1	1	1	1	1	1	1	1	1	1	1	1			1					1	1	1	1		1	1	1	1	1	1		1		1	1	1	1		1	1	1	1
70	GspM family type II secretion system protein YghD	gspM	Secretory	1		1	1	1	1	1	1	1	1	1	1	1	1	1	1			1					1	1	1	1	1	1	1	1	1	1	1		1		1	1	1	1		1	1	1	1
32	Type II secretion system prepilin peptidase	gspo	Secretory		1	1		1								1		1		1	1		1	1	1		1	1	1	1		1			1						1
49	Hcp family type VI secretion system effector	hcp	Secretory	1		1			1	1	1	1	1	1	1		1	1	1										1	1	1	1			1	1			1	1	1	1	1		1
28	Hemolysin A	hlyA	Toxin										1	1			1		1			1											1	1	1		1	1		1	1	1	1	0	0	1	1	1
26	Hemolysin B	hlyB	Toxin										1	0			1		1			1											1	0	1		1	1		1	1	1	1	0	0	1	1	1
20	Hemolysin C	hlyC	Toxin										1	1			1		1			1												0			0	0		1		1	1				1	1
31	Hemolysin D	hlyD	Toxin										1	1			1		1			1											1	1	1		1	1		1	1	1	1	0	1	1	1	1
77	Hemolysin E	hlyE	Toxin	1	1	1	1	1	1	1	1	1	1	1	1	1	1	1	1	1	1	1	0	1	1	1	1	1	1	1	1	1	1	1	1	1	1	1	1	1	1	1	1	0	1	1	1	1
1	Hemolysin E	hlye	Toxin
3	Zinc/cadmium/lead-transporting P-type ATPase	hma	Nutritional/Metabolic factor												0																							0							1
85	Type II secretion system protein HofB	hofB	Secretory	1	1	1	1	1	1	1	1	1	1	1	1	1	1	1	1	1	1	1	1	1	1	1	1	1	1	1	1	1	1	1	1	1	1	1	1	1	1	1	1	1	1	1	1	1	1
85	Protein transport protein HofC	hofC	Secretory	1	1	1	1	1	1	1	1	1	1	1	1	1	1	1	1	1	1	1	1	1	1	1	1	1	1	1	1	1	1	1	1	1	1	1	1	1	1	1	1	1	1	1	1	1	1
85	DNA utilization protein HofQ	hofq	Nutritional/Metabolic factor	1	1	1	1	1	1	1	1	1	1	1	1	1	1	1	1	1	1	1	1	1	1	1	1	1	1	1	1	1	1	1	1	1	1	1	1	1	1	1	1	1	1	1	1	1	1
1	Invasion protein IbeA	ibeA	Invasion
82	Cu(+)/Ag(+) efflux RND transporter outer membrane channel CusC	ibeB	Invasion	1	1	1	1	1	1	1	1	1	1	1	1	1	1	0	1	1	1	1	1	1	1	1	1	1	1	1	1	1	1	1	1	1	1	1	1	1	1	1	1	0	1	1	1	1	1
85	Phosphoethanolamine transferase CptA	ibeC	Invasion	1	1	1	1	1	1	1	1	1	1	1	1	1	1	1	1	1	1	1	1	1	1	1	1	1	1	1	1	1	1	1	1	1	1	1	1	1	1	1	1	1	1	1	1	1	1
9	Integrase/recombinase,	int	Nutritional/Metabolic factor		1							1										1						1				1
2	Invasin IpaD	ipad	Invasion																																							1		0					1
2	Glucosyltransferase IroB	iroB	Nutritional/Metabolic factor																													1
2	ATP binding cassette transporter	iroC	Autotransporter																													1
2	Esterase	iroD	Nutritional/Metabolic factor																													1
2	Esterase	iroE	Nutritional/Metabolic factor																													1
2	Fumarate reductase iron-sulfur subunit	iroN	Nutritional/Metabolic factor																													1
3	Yersiniabactin polyketide synthase HMWP1	irp1	Nutritional/Metabolic factor																																1
4	Yersiniabactin non-ribosomal peptide synthetase HMWP2	irp2	Nutritional/Metabolic factor																																1
41	increased serum survival gene type2	iss2	Invasion	1		1	1						1	1	1		1		1								1	1		1	1	1						1		1					1	1		1
10	Aerobactin siderophore biosynthesis protein IucD	iucA	Nutritional/Metabolic factor																														1	1	1		1	1				1
10	Aerobactin siderophore biosynthesis protein IucB	iucB	Nutritional/Metabolic factor																														1	1	1		1	1				1
10	Aerobactin siderophore biosynthesis protein IucC	iucC	Nutritional/Metabolic factor																														1	1	1		1	1				1
10	Aerobactin siderophore biosynthesis protein IucD	iucD	Nutritional/Metabolic factor																														1	1	1		1	1				1
10	Ferric aerobactin receptor precusor IutA	iutA	Nutritional/Metabolic factor																														1	1	1		1	1				1
9	Catalase-peroxidase	katp	Nutritional/Metabolic factor						1		1	1																										1				1			1
1	Polysialic acid transport protein precursor	kpsD	Nutritional/Metabolic factor
1	Polysialic acid transport protein	kpsM	Nutritional/Metabolic factor
1	Polysialic acid transport ATP-binding protein	kpsT	Nutritional/Metabolic factor
1	Locus for diffuse adherence	ldaA	Adherence																																					1
1	Locus for diffuse adherence	ldaB	Adherence				0											0		0	0															0			0	1
1	Locus for diffuse adherence	ldaC	Adherence																																					1
1	Locus for diffuse adherence	ldaD	Adherence																																					1
1	Locus for diffuse adherence	ldaE	Adherence																																					1
1	Locus for diffuse adherence, LdaF	ldaF	Adherence																																					1
1	Locus for diffuse adherence, LdaH	ldaH	Adherence																																					1
1	Locus for diffuse adherence	ldaI	Adherence																																					1
7	Dynamin family protein, GTP-binding protein, LeoA	leoa	Toxin																	1	1															1			1
3	LEE-encoded regulator	ler	Regulatory	0																																		1		1					1
9	Long polar fimbriae	lpfao113	Adherence				1								1				1
5	PTS enzyme IIBC component MalX	malx	Autotransporter		1															1	1																							0
16	methionine aminopeptidase	map	Nutritional/Metabolic factor	1							1	1										1											1	1			1	1		1					1	1
1	Probable fimbrial chaperone EcpB	matC	Adherence							1
64	putative fimbrial chaperone EcpE	matF	Adherence	1		1	1	1	1	1	1	1	1	1	1		1	1	1			1							1		1	1	1	1	1	1	1		1	1	1	1	1			1	1	1	1
1	DUF1471 domain-containing protein McbA	mcba	Biofilm						1
1	Microcin E492	mcea	Toxin
83	Flagellar motor stator protein MotA	motA	Motility and Chemotaxix	1	1	1	1	1	1	1	1	1	1	1	1	1	1	1	1	1	1	1	1	1	1	1	1	1	1	1	1		1	1	1	1	1	1	1	1	1	1	1	0	1	1	1	1	1
83	Flagellar motor protein MotB	motB	Motility and Chemotaxix	1	1	1	1	1	1	1	1	1	1	1	1	1	1	1	1	1	1	1	1	1	1	1	1	1	1	1	1	0	1	1	1	1	1	1	1	1	1	1	1	0	1	1	1	1	1
1	Multiple point controller protein	mpc	Regulatory									0																										1		0
7	Protein MtfA, Mlc titration factor A	mtfa	Regulatory															1
85	Quinolinate synthase	nada	Nutritional/Metabolic factor	1	1	1	1	1	1	1	1	1	1	1	1	1	1	1	1	1	1	1	1	1	1	1	1	1	1	1	1	1	1	1	1	1	1	1	1	1	1	1	1	1	1	1	1	1	1
84	L-aspartate oxidase,	nadb	Nutritional/Metabolic factor	1	1	1	1	1	1	1	1	1	1	1	1	1	1	1	1	1	1	1	1	1	1	1	1	1	1	1	1	1	1	1	1	1	1	1	1	1	1	1	1	1	1	1	1	1	1
8	Type III secretion system effector NleA	nleA	Secretory								1	1										0											0	0			0	1		1					1	1
0	Type III secretion system effector NleA11 protein	nleA11	Secretory																			0											0	0			0
6	Type III secretion system effector nleB1	nleB1	Biofilm	1							1	1																						1			0	1							0	0
3	Type III secretion system effector NleB2	nleB2	Biofilm																														0	0											1	1
3	Type III secretion system effector arginine glycosyltransferase NleB2	nleB2-2	Biofilm																			1											0	0			0			1					0
13	Type III secretion system effector NleC, zinc metalloprotease	nleC	Secretory								1	1										1											1	1			1	1		0					1
5	Type III secretion system effector NleD	nleD	Secretory																																			1							1
3	Type III secretion system effector NleE	nleE	Secretory								0	1																										1								0
10	Type III secretion system effector NleF, caspase inhibitor	nleF	Secretory								1	1										1											1	1			1	1							0	1
6	T3SS effector E3 ubiquitin-protein ligase NleG	nleG-1	Secretory								1	1																										1		1					1
3	DUF1076 domain-containing protein	nleG-3	Secretory																																			1		1
9	T3SS secreted effector NleG	nleG2-2	Secretory	1							1	1																										0		1					1	1
1	T3SS secreted effector NleG	nleG2-3	Secretory									0																																	1
3	DUF1076 domain-containing protein	nleG2-4	Secretory																																			1		1					1
2	T3SS secreted effector NleG	nleG5-1	Secretory																																			1							0
2	T3SS secreted effector NleG	nleG6-1	Secretory																																					1
1	T3SS secreted effector NleG	nleG6-2	Secretory																																			1							0
2	DUF1076 domain-containing protein	nleG6-3	Secretory																																											1
11	Type III secretion system effector NleG7, E3 Ubiquitin Ligase	nleG7	Secretory								1	1										1											1	1			0	1		1					1
6	Type III secretion system secreted effector NleG	nleG8-2	Secretory																																			1		1					1	1
6	Type III secretion system effector NleH1	nleH1	Secretory	0							1	1																					1	0			1	0							1	0
4	Type III secretion system secreted effector NleH	nleH1-1	Secretory	1							0	1																					0					0		1
4	Type III secretion system effector NleH2	nleH2	Secretory								1	1						0				1											0	0			0	0								0
2	Outer membrane protein A	ompA	Biofilm																																									1
47	OM proteases/adhesins known as omptins	ompt	Adherence	1			1				1	1	1	1			1		1			1				1	1	1			1	1	1	1	1	1	1	1		1			1		1	1	1	1
26	Type III secretion apparatus protein OrgA/MxiK	orgA	Invasion		1	1	0		1	1	1	0			0	0	0	1					1						1			1	0	0	1		1				0		0		1
14	Oxygen-regulated invasion protein OrgB	orgB	Invasion			1			1		0							1					1						1						1						0
1	Colicin-like pore-forming protein	pECS88_0104	Toxin																0																					0
13	porcine attaching and effacing associated	paa	Adherence								1	1										1											1	1	1		1				1				1	1
4	PapX protein regulates flagellum synthesis to repress motility	papX	Regulatory
1	Pix pilus adhesin	pixB	Adherence																													1
1	Pix pilus adhesin	pixC	Adherence																													1
5	Pix pilus adhesin	pixD	Adherence																													1				1			1										1
1	Pix pilus adhesin	pixF	Adherence																													1
1	Pix pilus adhesin	pixG	Adherence																													1
14	Pix pilus adhesin	pixH	Adherence								1	1										1										1	0	1	1		1				1				1	1
1	Pix pilus adhesin	pixJ	Adherence																													1
6	Protein serine/threonine kinase	pkgA	Regulatory													1							1															1				0			1				0
84	Prepilin-type N-terminal cleavage/methylation domain-containing protein PpdD	ppdD	Adherence	1	1	1	1	1	1	1	1	1	1	1	1	1	1	1	1	1	1	1	1	1	1	1	1	1	1	1	1	1	1	1	1	1	1	1	1	1	1	0	1	1	1	1	1	1	1
85	Prepilin peptidase-dependent protein A	ppda	Adherence	1	1	1	1	1	1	1	1	1	1	1	1	1	1	1	1	1	1	1	1	1	1	1	1	1	1	1	1	1	1	1	1	1	1	1	1	1	1	1	1	1	1	1	1	1	1
85	Prepilin peptidase-dependent protein B	ppdb	Adherence	1	1	1	1	1	1	1	1	1	1	1	1	1	1	1	1	1	1	1	1	1	1	1	1	1	1	1	1	1	1	1	1	1	1	1	1	1	1	1	1	1	1	1	1	1	1
84	Prepilin peptidase-dependent protein C	ppdc	Adherence	1	1	1	1	1	1	1	1	1	1	1	1	1	1	1	1	1	1	1	1	1	1	1	1	1	1	1	1	1	1	1	1	1	1	1	1	1	1	1	1	1	1	1	1	1	1
13	T3SS component	rorf8	Secretory	1							1	1										1											1	1			1	1								1
3	STEC autoagglutinating adhesin	saa	Adherence										1	0			1																														1	0
7	Type III secretion system secretion switch protein SepD	sepD	Secretory	1							1	0										0											1	0			0	1								0
3	Type III secretion system secretion gatekeeper SepL	sepL	Secretory																			0																0		1					0	1
11	Type III secetion system C ring protein EscQ	sepQ	Secretory	1							0	1										1											1	1			0			0					0	1
13	Type III secretion system effector EspZ	sepZ	Secretory	1							1	1										1											1	1			1	1							1	1
4	Outer membrane usher	sfpC	Adherence																																	1			1										1
4	Fimbrial protein	sfpH	Adherence																																	1			1										1
6	iron/manganese ABC transporter substrate-binding protein SitA	sitA	Nutritional/Metabolic factor	1																										1		1
5	Iron/manganese ABC transporter ATP-binding protein SitB	sitB	Nutritional/Metabolic factor	0																										1		1
6	Iron/manganese ABC transporter permease subunit SitC	sitC	Nutritional/Metabolic factor	1																										1		1
6	Iron/manganese ABC transporter permease subunit SitD	sitD	Nutritional/Metabolic factor	1																										1		1
7	Metalloprotease	stcE	Adherence								1	1																																1	1	1
54	Fimbrial protein	stgA	Adherence	1					1	1	1	1	1	1		1	1	1				1	1	1	1	1			1		1	1	1	1		1	1	1	1			1	1	1		1	1	1	1
60	Fimbrial chaperone protein	stgB	Adherence	1			1		1	1	1	1	1	1	1	1	1	1	1			1	1	1	1	1			1		1	1	1	1		1	1	0	1			1	1	0		1	1	1	1
61	Fimbria/pilus outer membrane usher protein	stgC	Adherence	1			1		1	1	1	1	1	1	1	1	1	1	1			1	1	1	1	1			0		1	1	1	1		1	1	1	1			1	1	0		1	1	1	1
27	Fimbrial protein	stgD	Adherence	0			1		1	0	0	0	1	1	0	1	1	1	0			0	1	0	0	1			0		1	1	0	0		0	0	0	1			1	0			0	0	1	0
17	Shiga-like toxin 1 subunit A encoded within prophage CP-933V	stx1A	Toxin														1					1											1	1			1						1	0		1	1	1
17	Shiga-like toxin 1 subunit B encoded within prophage CP-933V	stx1B	Toxin														1					1											1	1			1						1	0		1	1	1
19	Shiga-like toxin II A subunit encoded by bacteriophage BP-933W	stx2A	Toxin		0		1						1	1		1	1			0																		1							1		1	1
12	Shiga-like toxin II B subunit encoded by bacteriophage BP-933W	stx2B	Toxin		1															1	1																						1		1		0	1
5	Shiga toxin 2 variant d A subunit	stx2d1A	Toxin		1															0	1																						1
10	Shiga toxin 2 variant d B subunit	stx2dB	Toxin										1	1		1	1			1	1																	1									1
5	Subtilase cytotoxin subunit A	suba	Toxin										1	1
5	Subtilase cytotoxin subunit B	subb	Toxin										1	1
83	methyl-accepting chemotaxis protein II	tar/cheM	Motility and Chemotaxix	1	1	1	1	1	1	1	1	1	1	1	1	1	1	1	1	1	1	1	1	1	1	1	1	1	1	1	1	0	1	1	1	1	1	1	1	1	1	1	1	1	1	1	1	1	1
1	Type III secretion system effector TccP	tccP	Secretory																															0			0								1	0
2	Tir-cytoskeleton coupling protein TccP2	tccP2	Adherence																			0											0	0				0								0
26	Invasion outer membrane protein Tia	tia	Invasion		1	1	1								1		1	1	0	1	1								1							1			1	1	1						1	1	1
16	Translocated intimin receptor protein	tir	Adherence	1							1	1										1											1	1			1	1		1					1	1
30	Putative tellurium resistance protein A	tlra	Regulatory				1			1								1		1	1	1											1	1	1	1	0	1	1	1		1	0		1	1	1	1	1
9	conjugal transfer transcriptional regulator TraJ	traJ	Regulatory	1																												0							1				1
56	TraT complement resistance protein	trat	Regulatory	1		1	1		1		1	1	1	1			1	1	1	1	1	1										1	1	1	1	1	1	1	1		1	1	1	1	1	1	1	1	1
1	Temperature-sensitive hemagglutinin tsh autotransporter	tsh	Autotransporter			1
10	SPATE (serine protease autotransporters to Enterobacteriaceae)	upaC	Autotransporter				1	1											1													0							1										1
55	Trimeric AutoTransporter protein	upaG/ehaG	Autotransporter	1		0	1	0	1	1	1	1	1	1	0	0	1	1	1			1	0	0	0	0			1	0	1	1	1	1	0	1	1	0	1	1	0	0	1	0	1	1	1	1	0
2	Type VI secretion system tube protein Hcp (Universal stress protein)	usp	Secretory																							1
1	Vacuolating autotransporter gene Vat	vat	Autotransporter		0		0								0	0		0	0	0	0	0		0	0				0				0	0			0										0	0
48	Type VI secretion system tip protein VgrG	vgrG	Secretory	1		1	1		1	0	1	1	1	1	0		1	0	1			1					0	0	1	0		0	0	0	1	0	0		1	1	1	1	1	0	1	1	1	1
4	Yersiniabactin transcriptional regulator YbtA	ybtA	Regulatory																																1
4	Yersiniabactin biosynthesis salycil-AMP ligase YbtE	ybtE	Nutritional/Metabolic factor																																1
4	Yersiniabactin ABC transporter ATP-binding/permease protein YbtP	ybtP	Nutritional/Metabolic factor																																1
4	Yersiniabactin ABC transporter ATP-binding/permease protein YbtQ	ybtQ	Nutritional/Metabolic factor																																1
4	Yersiniabactin biosynthesis salicylate synthase YbtS	ybtS	Nutritional/Metabolic factor																																1
4	Yersiniabactin biosynthesis thioesterase YbtT	ybtT	Nutritional/Metabolic factor																																1
4	Yersiniabactin biosynthesis oxidoreductase YbtU	ybtU	Nutritional/Metabolic factor																																1
4	Yersiniabactin-associated zinc MFS transporter YbtX	ybtX	Nutritional/Metabolic factor																																1
84	Fimbrial chaperone	ycbF	Adherence	1	1	1	1	1	1	1	1	1	1	1	1	1	1	1	1	1	1	1	1	1	1	1	1	1	1	1	1	1	1	1	1	1	1	1	1	1	1	1	1	1	1	1	1	1	1
80	Fimbrial-like protein	ycbQ	Adherence	1	1	1	1	1	1	1	1	1	1	1	1	1	1	1	1	1	1	1	1	1	1	1	1	1	1		1		1	1	1	1	1	1	1	1	1	1	1	0	1	1	1	1	1
82	Fimbrial chaperone ycbR	ycbR	Adherence	1	1	1	1	1	1	1	1	1	1	1	1	1	1	1	1	1	1	1	1	1	1	1	1	1	1	0	1	0	1	1	1	1	1	1	1	1	1	1	1	1	1	1	1	1	1
83	Outer membrane export usher protein	ycbS	Adherence	1	1	1	1	1	1	1	1	1	1	1	1	1	1	1	1	1	1	1	1	1	1	1	1	1	1	1	1	1	1	1	1	1	1	1	1	1	1	1	1	0	1	1	1	1	1
83	Fimbrial-like adhesin protein	ycbT	Adherence	1	1	1	1	1	1	1	1	1	1	1	1	1	1	1	1	1	1	1	1	1	1	1	1	1	1	1	1	1	1	1	1	1	1	1	1	1	1		1	1	1	1	1	1	1
83	Uncharacterized fimbrial-like protein YcbU	ycbU	Adherence	1	1	1	1	1	1	1	1	1	1	1	1	1	1	1	1	1	1	1	1	1	1	1	1	1	1	1	1	1	1	1	1	1	1	1	1	1	1	1	1	0	1	1	1	1	1
84	Uncharacterized fimbrial-like protein YcbV	ycbV	Adherence	1	1	1	1	1	1	1	1	1	1	1	1	1	1	1	1	1	1	1	1	1	1	1	1	1	1	1	1	1	1	1	1	1	1	1	1	1	1	1	1	1	1	1	1	1	1
71	Inner membrane protein YcfZ	ycfz	Adherence	1		1	1	1	1	1	1	1	1	1	1	1	1	1	1			1	1	1	1	1	1	1	1		1	1	1	1		1	1		1	1			1			1	1	1
1	predicted transposase	ydcm	Nutritional/Metabolic factor	0			0	0								0		0														0		0			0							1
85	Putative transposase YgdB	ygdb	Nutritional/Metabolic factor	1	1	1	1	1	1	1	1	1	1	1	1	1	1	1	1	1	1	1	1	1	1	1	1	1	1	1	1	1	1	1	1	1	1	1	1	1	1	1	1	1	1	1	1	1	1
19	SycD-like chaperone family TPR-repeat-containing protein	ygeG	Secretory	1		1			1		1				1			1							1				1			1			1
31	Transcriptional regulator	ygeH	Regulatory	1	1	1	1		0	1	1	1	0	1	0	1	1	0	0	0	0	0		0	0		1	1	1			0		1	1	1	0	0	1	1	0				0		0	0	0
84	Twitching motility family protein	yggr	Motility and Chemotaxix	1	1	1	1	1	1		1	1	1	1	1	1	1	1	1	1	1	1	1	1	1	1	1	1	1	1	1	1	1	1	1	1	1	1	1	1	1	1	1	1	1	1	1	1	1
64	Lipoprotein YghG	yghg	Secretory	1		1	1	1	1	1	1	1	1	1	1	1	1	1	1			1					1	1	1			1	1	1	1	1	1		1		1	1	1	1		1	1	1	1
17	stress response protein	yjaa	Secretory			1		1										1									1	1				1												1
[truncated: 39 more columns]

## Sheet: Antimicrobial resistance
Supplementary Table S3. Occurrence of 66 genes that code for antimicrobial resistance (AMR) in 85 STEC isolates from the beef production chain in Gauteng, South Africa
Antimicrobial class	Resistance genes	Number of isolates positive for AMR genes	Antimicrobial compounds	Description in comprehensive resistance database (CARD)
Aminoglycoside	APH(3'')-Ib	8	Aminoglycoside	APH(3'')-Ib is an aminoglycoside phosphotransferase encoded by plasmids, transposons, integrative conjugative elements and chromosomes in Enterobacteriaceae and Pseudomonas spp.
	APH(6)-Id	8	Aminoglycoside	APH(6)-Id is an aminoglycoside phosphotransferase encoded by plasmids, integrative conjugative elements and chromosomal genomic islands in K. pneumoniae, Salmonella spp., E. coli, Shigella flexneri, Providencia alcalifaciens, Pseudomonas spp., V. cholerae, Edwardsiella tarda, Pasteurella multocida and Aeromonas bestiarum.
	aadA	4	Aminoglycoside	aminoglycoside nucleotidyltransferase gene encoded by plasmids, transposons, integrons in Enterobacteriaceae, A. baumannii, P. aeruginosa and Vibrio cholerae.
	aadA2	2	Aminoglycoside	aadA2 is an aminoglycoside nucleotidyltransferase gene encoded by plasmids and integrons in K. pneumoniae, Salmonella spp., Corynebacterium glutamicum, C. freundii and Aeromonas spp.
	aadA3	3	Aminoglycoside	aadA3 is an aminoglycoside nucleotidyltransferase gene encoded by plasmids, transposons and integrons in E. coli.
	aadA4	1	Aminoglycoside	aadA4 is an aminoglycoside nucleotidyltransferase gene encoded by plasmids and chromosomes in Bordetella parapertussis and E. coli.
	kdpE	83	Aminoglycoside	kdpE is a transcriptional activator that is part of the two-component system KdpD/KdpE that is studied for its regulatory role in potassium transport and has been identified as an adaptive regulator involved in the virulence and intracellular survival of pathogenic bacteria. kdpE regulates a range of virulence loci through direct promoter binding.
Amphenicols	cmlA6	1	Amphenicols	plasmid-encoded chloramphenicol exporter
	floR/ chloramphenicol	3	Amphenicols	floR is a plasmid or chromosome-encoded chloramphenicol exporter that is found in Bordetella bronchiseptica, Escherichia coli, Klebsiella pneumoniae, Salmonella enterica subsp. enterica serovar Typhimurium str. DT104 and Vibrio cholerae.
Beta-lactam/beta-lactamase-inhibitor	Escherichia_coli_ampC	83	Cephalosporin, penam	A class C ampC beta-lactamase (cephalosporinase) enzyme described in Escherichia coli shown clinically to confer resistance to penicillin-like and cephalosporin-class .
	TEM-1	2	Penam, monobactam, penem, cephalosporin	TEM-1 is a broad-spectrum beta-lactamase found in many Gram-negative bacteria. Confers resistance to penicillins and first generation cephalosphorins.
	TEM-150	1	Penam, monobactam, penem, cephalosporin	beta-lactamase found in E. coli,
Fluoroquinolones	patA	84	Fluoroquinolone	PatA is an ABC transporter of Streptococcus pneumoniae that interacts with PatB to confer fluoroquinolone resistance.
Glycopeptides	bacA	84	Peptide	The bacA gene product (BacA) recycles undecaprenyl pyrophosphate during cell wall biosynthesis which confers resistance to bacitracin.
	eptA/PmrC	85	Peptide	PmrC mediates the modification of Lipid A by the addition of 4-amino-4-deoxy-L-arabinose (L-Ara4N) and phosphoethanolamine, resulting in a less negative cell membrane and decreased binding of polymyxin B.
	pmrF	85	Peptide	PmrF is required for the synthesis and transfer of 4-amino-4-deoxy-L-arabinose (Ara4N) to Lipid A, which allows gram-negative bacteria to resist the antimicrobial activity of cationic antimicrobial peptides and such as polymyxin. pmrF corresponds to 1 locus in Pseudomonas aeruginosa PAO1 and 1 locus in Pseudomonas aeruginosa LESB58.
	ugd/pmrE	73	Peptide	PmrE is required for the synthesis and transfer of 4-amino-4-deoxy-L-arabinose (Ara4N) to Lipid A, which allows gram-negative bacteria to resist the antimicrobial activity of cationic antimicrobial peptides and such as polymyxin.
	yojI	84	Peptide	YojI mediates resistance to the peptide microcin J25 when it is expressed from a multicopy vector. YojI is capable of pumping out microcin molecules. The outer membrane protein TolC in addition to YojI is required for export of microcin J25 out of the cell. Microcin J25 is thus the first known substrate for YojI.
Macrolide	mphB	4	Macrolide	The mphB gene encodes for MPH(2')-II. This enzymes phosphorylates 14-membered and 16-membered macrolides. It phosphorylates macrolides in GTP- dependent manner at 2'-OH hydroxyl of desosamine sugar of macrolides.
Multidrug (MDR) efflux pumps	CRP	85	Penam, macrolide, fluoroquinolone,	CRP is a global regulator that represses MdtEF multidrug efflux pump expression.
	Escherichia_coli_acrA	85	Tetracycline, glycylcycline, rifamycin, phenicol, penam, cephalosporin, fluoroquinolone, disinfectanting agents and antiseptics	Protein subunit of AcrA-AcrB-TolC multidrug efflux complex. AcrA represents the periplasmic portion of the transport protein.
	Escherichia_coli_emrE	63	Macrolide	Member of the small MDR (multidrug resistance) family of transporters; in Escherichia coli this protein provides resistance against a number of positively charged compounds including ethidium bromide and erythromycin; proton-dependent secondary transporter which exchanges protons for compound translocation.
	Escherichia_coli_mdfA	84	Disinfecting agents and antiseptics, tetracycline	Multidrug efflux pump in E. coli.
	H-NS	83	Macrolide, tetracycline, penam, cephalosporin, fluoroquinolone, cephamycin	H-NS is a histone-like protein involved in global gene regulation in Gram-negative bacteria. It is a repressor of the membrane fusion protein genes acrE, mdtE, and emrK as well as nearby genes of many RND-type multidrug exporters.
	acrB	82	Tetracycline, glycylcycline, rifamycin, phenicol, penam, cephalosporin, fluoroquinolone, disinfectanting agents and antiseptics	Protein subunit of AcrA-AcrB-TolC multidrug efflux complex. AcrB functions as a herterotrimer which forms the inner membrane component and is primarily responsible for substrate recognition and energy transduction by acting as a drug/proton antiporter.
	acrD	82	Aminoglycoside	AcrD is an aminoglycoside efflux pump expressed in E. coli. Its expression can be induced by indole, and is regulated by baeRS and cpxAR.
	acrE	82	Penam, cephamycin, fluoroquinolone, cephalosporin	AcrE is a membrane fusion protein, similar to AcrA.
	acrF	79	Penam, cephamycin, fluoroquinolone, cephalosporin	AcrF is a inner membrane transporter, similar to AcrB.
	acrS	80	Tetracycline, cephamycin, glycylcycline, rifamycin, phenicol, penam, cephalosporin, fluoroquinolone, disinfectanting agents and antiseptics	AcrS is a repressor of the AcrAB efflux complex and is associated with the expression of AcrEF. AcrS is believed to regulate a switch between AcrAB and AcrEF efflux.
	baeR	85	Aminocoumarin, aminoglycoside	BaeR is a response regulator that promotes the expression of MdtABC and AcrD efflux complexes.
	baeS	85	Aminocoumarin, aminoglycoside	BaeS is a sensor kinase in the BaeSR regulatory system. While it phosphorylates BaeR to increase its activity, BaeS is not necessary for overexpressed BaeR to confer resistance.
	cpxA	84	Aminocoumarin, aminoglycoside	CpxA is a membrane-localized sensor kinase that is activated by envelope stress. It starts a kinase cascade that activates CpxR, which promotes efflux complex expression.
	MDR FOR ECOLI emrA	85	Fluoroquinolone	EmrA is a membrane fusion protein, providing an efflux pathway with EmrB and TolC between the inner and outer membranes of E. coli, a Gram-negative bacterium.
	MDR FOR ECOLI emrB	85	Fluoroquinolone	emrB is a translocase in the emrB -TolC efflux protein in E. coli. It recognizes substrates including carbonyl cyanide m-chlorophenylhydrazone (CCCP), nalidixic acid, and thioloactomycin.
	MDR FOR ECOLI emrK	83	Tetracycline	emrK is a membrane fusion protein that is a homolog of EmrA. Together with the inner membrane transporter EmrY and the outer membrane channel TolC, it mediates multidrug efflux.
	MDR FOR ECOLI emrR	85	Fluoroquinolone	EmrR is a negative regulator for the EmrAB-TolC multidrug efflux pump in E. coli. Mutations lead to EmrAB-TolC overexpression.
	MDR FOR ECOLI emrY	79	Tetracycline	emrY is a multidrug transport that moves substrates across the inner membrane of the Gram-negative E. coli. It is a homolog of emrB.
	evgA	84	Penam, tetracycline, macrolide, fluoroquinolone	EvgA, when phosphorylated, is a positive regulator for efflux protein complexes emrKY and mdtEF.
	evgS	78	Penam, tetracycline, macrolide, fluoroquinolone	EvgS is a sensor protein that phosphorylates the regulatory protein EvgA.
	gadW	83	Penam, macrolide, fluoroquinolone	GadW is an AraC-family regulator that promotes mdtEF expression to confer multidrug resistance. GadW inhibits GadX-dependent activation. GadW clearly represses gadX and, in situations where GadX is missing, activates gadA and gadBC.
	gadX	81	Penam, macrolide, fluoroquinolone	GadX is an AraC-family regulator that promotes mdtEF expression to confer multidrug resistance.
	marA	85	Tetracycline, glycylcycline, rifamycin, phenicol, penam, cephalosporin, cephamycin, penem, monobactam, carbapem, fluoroquinolone, disinfectanting agents and antiseptics	In the presence of stress, E. coli overexpresses the global activator protein MarA, which besides inducing MDR efflux pump AcrAB, also down- regulates synthesis of the porin OmpF.
	mdtA	84	Aminocoumarin	MdtA is the membrane fusion protein of the multidrug efflux complex mdtABC.
	mdtB	84	Aminocoumarin	MdtB is a transporter that forms a heteromultimer complex with MdtC to form a multidrug transporter. MdtBC is part of the MdtABC-TolC efflux complex.
	mdtC	84	Aminocoumarin	MdtC is a transporter that forms a heteromultimer complex with MdtB to form a multidrug transporter.
	mdtE	82	Fluoroquinolone, macrolide, penam	MdtE is the membrane fusion protein of the MdtEF multidrug efflux complex. It shares 70% sequence similarity with AcrA.
	mdtF	81	Fluoroquinolone, macrolide, penam	MdtF is the multidrug inner membrane transporter for the MdtEF-TolC efflux complex.
	mdtH	84	Fluoroquinolone	Multidrug resistance protein MdtH.
	mdtK	66	Fluoroquinolone	A multidrug and toxic compound extrusions (MATE) transporter conferring resistance to norfloxacin, doxorubicin and acriflavine.
	mdtM	83	Nucleoside, lincosamide, fluoroquinolone, phenicol, disinfectant agents and antiseptics	Multidrug resistance protein MdtM.
	mdtN	85	Nucleoside, disinfectant and antiseptics	Multidrug resistance efflux pump. Could be involved in resistance to puromycin, acriflavine and tetraphenylarsonium chloride.
	mdtO	82	Nucleoside, disinfectant and antiseptics	Multidrug resistance efflux pump. Could be involved in resistance to puromycin, acriflavine and tetraphenylarsonium chloride.
	mdtP	83	Nucleoside, disinfectant and antiseptics	Multidrug resistance efflux pump. Could be involved in resistance to puromycin, acriflavine and tetraphenylarsonium chloride.
	msbA	85	Nitroimidazole	multidrug resistance transporter homolog from E. coli
	tolC	85	Peptide, aminoglycoside, tettracycline, aminocoumarin, penem, phenicol, fluoroquinolone, carbapem, macrolide, disinfecting agents and antiseptics, cephalosporin, glycylcycline, rifamycin, cephamycin	TolC is a protein subunit of many multidrug efflux complexes in Gram negative bacteria. It is an outer membrane efflux protein and is constitutively open. Regulation of efflux activity is often at its periplasmic entrance by other components of the efflux complex.
	vgaC	6	Streptogramin, pleuromutilin, streptogramin A, lincosamide	vgaC is an ABC-F subfamily protein expressed in staphylococci that confers resistance to streptogramin A and related compounds. It is associated with plasmid DNA.
Phosphonics	FosA7	4	Phosphonic acid	FosA7 is an enzyme that confers resistance to fosfomycin in Escherichia coli by breaking the epoxide ring of the molecule.
	mdtG	84	Phosphonic acid	The MdtG protein, also named YceE, appears to be a member of the major facilitator superfamily of transporters, and it has been reported, when overexpressed, to increase fosfomycin and deoxycholate resistances. mdtG is a member of the marA-soxS-rob regulon.
Sulfonamides	sul1	5	Sulphonamide	Sul1 is a sulfonamide resistant dihydropteroate synthase of Gram-negative bacteria. It is linked to other resistance genes of class 1 integrons
	sul2	7	Sulphonamide	Sul2 is a sulfonamide resistant dihydropteroate synthase of Gram-negative bacteria, usually found on small plasmids.
	sul3	1	Sulphonamide	Sul3 is a sulfonamide resistant dihydropteroate synthase similar to Sul1 and Sul2. Its resistance gene was found encoded in E. coli plasmid DNA of sulfonamide resistant isolates.
Tetracyclines	tet(A)	2	Tetracycline	TetA is a tetracycline efflux pump found in many species of Gram-negative bacteria.
	tet(C)	6	Tetracycline	TetC is a tetracycline efflux pump found in many species of Gram-negative bacteria. It is typically found in plasmid DNA.
	tet(D)	1	Tetracycline	TetD is a tetracycline efflux pump found exclusively in Gram-negative bacteria.
Trimethoprim-derivatives	dfrA12	4	Diaminopyrimidine	dfrA12 is an integron-encoded dihydrofolate reductase found in Vibrio cholerae.
	dfrA15	3	Diaminopyrimidine	dfrA15 is an integron-encoded dihydrofolate reductase found in Vibrio cholerae.
